# Supplementary material for: How to perform prespecified subgroup analyses when using propensity score methods in the case of imbalanced subgroups
Source: BMC Med Res Methodol. 2023 Oct 31;23:255. doi: 10.1186/s12874-023-02071-8 (PMC10617117; doi:10.1186/s12874-023-02071-8)
Supplement: Supplementary file 6 — Additional file 6. [file 12874_2023_2071_MOESM6_ESM.txt]

library(tidyverse)
library(boot)
library(survminer)
library(MatchIt)
library(ggplot2)
library(survival)
library(broom)
library(doParallel)
library(survey)
library(QualInt)
library(simsurv)
library(WeightIt)
library(future.apply)
library(ggsci)


# paralelization
cl <- makeCluster(100)
registerDoParallel(cl)

set.seed(123)


#Number of patients
nn=3000
#proportion of treated
prop.t=0.5
#proportion of patients in the small subgroup
prop.sg=0.25
#relative risk to be treated in the subgroup
rr.sg=2
#number of simulations
n.rep=1000

#number of patients in subgroups
n.sg1=rbinom(1, nn, prop.sg)
n.sg2=nn-n.sg1
#proportion of treated patients in each subgroups
prop.t2=  prop.t/(rr.sg*prop.sg+(1-prop.sg))
prop.t1= rr.sg*prop.t2 


#PS formulas
ps.formula.ninteract <- trt~X2+X4+X5+X7+X8+X9+X10+sg
ps.formula.interact <- trt~X2+X4+X5+X7+X8+X9+X10+sg+  sg:X2+ sg:X4+ sg:X5+  sg:X7+ 
sg:X8+ sg:X9+ sg:X10
ps.formula.true.ps <- trt~X2+X4+X5+X7+X8+X9+X10+sg+ sg:X4 + sg:X9
ps.formula.var.instru  <- trt~X1+X2+X4+X5+X7+X8+X9+X10+sg+ sg:X4 + sg:X9
ps.formula.var.colid  <- trt~X2+X4+X5+X6+X7+X8+X9+X10+sg+ sg:X4 + sg:X9
ps.formula.confound <- trt ~ X2 + X4 + X5bis + X7 + X8 + X9 + X10 + sg + sg:X4 + sg:X9

# Functions used for simulations


simulateTreatment<-function(nPop, betas, covariates,  beta0){
  # simulations of the treated status for simulated patients
  # nPop= number of patients
  # betas = beta[i] for each covariates i
  # covariates = covariates
  # beta0 = beta0 
  if (length(betas) != ncol(covariates)) { print("Beta and covariate dimensions do not match!") 
}
  p.trt.logit <- rep(0, nPop)
  for (i in 1:ncol(covariates)){
    p.trt.logit <- p.trt.logit + betas[i]*covariates[,i]
  }
  pi.treatment <- inv.logit(p.trt.logit + beta0)
  treatment <- rbinom(n=nPop, size=1, p=pi.treatment)
  return(treatment)
}

simul.confound <- function(data, cor.confound) {
  # function for simulating a confounder "confound"
  # cor.confound is the correlation between X5 and
  b=cor.confound*(-0.5)
  tmp <- inv.logit(cor.confound*data$X5 +b)
  confound <- rep(NA, nrow(data))
  for (i in 1:nrow(data)){
    confound[i] <- rbinom(1, 1, tmp[i])
  }
  return(confound)
}


simulate_data <- function (nn, prop.sg, prop.t, rr.sg, effect.trt.outcome, beta0.0, beta0.1, 
cor.confound=0, effect.confound=1.3, prev1=0.5, prev2=0.5, effect.sg.outcome=-0.7, 
effect.var=1, effect.var2=1, effect.var3=1.3, overlap=1){
  #Simulation function
  #number in each subgroup
  n.sg1=rbinom(1, nn, prop.sg)
  n.sg2=nn-n.sg1
  #Proportion of treeated in each subgroup
  prop.t2=  prop.t/(rr.sg*prop.sg+(1-prop.sg))
  prop.t1= rr.sg*prop.t2 
  #effect of covariates on the outcome 
  effect.outcome=log(c(1,1.3,1,2,effect.confound,2,1.3,2,1.3,2))
  #effet of covariates on the treatment
  effect.trt1=overlap*log(c(2,effect.var3,1,2,effect.confound,1,2,1.3,effect.var,2))
  effect.trt2=overlap*log(c(2,1.3,1,effect.var2,effect.confound,1,2,1.3,2,2))
  id=c(1:nn)
  id1= sample(id,size = n.sg1, replace = F)
  # SG1
  cov1 <-  data.frame(id = id[id1],
                      sg=rep(0, n.sg1),
                      X1=rnorm(n.sg1, 0,1),
                      X2=rnorm(n.sg1, 0,1),
                      X3=rbinom(n.sg1, 1, prev1),
                      X4=rbinom(n.sg1, 1, prev1),
                      X5=rbinom(n.sg1, 1, prev1),
                      X6=rbinom(n.sg1, 1, prev1),
                      X7=rbinom(n.sg1, 1, prev1),
                      X8=rbinom(n.sg1, 1, prev1),
                      X9=rbinom(n.sg1, 1, prev1),
                      X10=rbinom(n.sg1, 1, prev1)
  )
  cov1$X5bis <- simul.confound(cov1, cor.confound)
  cov1$trt <- simulateTreatment(nPop= n.sg1, betas=effect.trt1, covariates = cov1[,3:12],  
beta0=beta0.0)
  # SG2
  cov2 <-  data.frame(id = id[-id1],
                      sg=rep(1, n.sg2),
                      X1=rnorm(n.sg2, 0,1),
                      X2=rnorm(n.sg2,0,1),
                      X3=rbinom(n.sg2, 1, prev2),
                      X4=rbinom(n.sg2, 1, prev2),
                      X5=rbinom(n.sg2, 1, prev2),
                      X6=rbinom(n.sg2, 1, prev2),
                      X7=rbinom(n.sg2, 1, prev2),
                      X8=rbinom(n.sg2, 1, prev2),
                      X9=rbinom(n.sg2, 1, prev2),
                      X10=rbinom(n.sg2, 1, prev2))
  cov2$X5bis <- simul.confound(cov2, cor.confound)
  cov2$trt <- simulateTreatment(nPop= n.sg2, betas=effect.trt2, covariates = cov2[,3:12],  
beta0=beta0.1)
  
  cov <- base::rbind(cov1,cov2) %>% arrange(id)
  #interaction variable 
  cov$trt.sg <- cov$trt*cov$sg
  # survival simulation
  dat <- simsurv(dist="exponential",
                 lambdas = 0.005, 
                 betas = c(trt = effect.trt.outcome[1], trt.sg = effect.trt.outcome[2]-
effect.trt.outcome[1], X1=effect.outcome[1],X2=effect.outcome[2],
                           X3=effect.outcome[3],X4=effect.outcome[4],X5=effect.outcome[5],
                           X6=effect.outcome[6], X7=effect.outcome[7], X8=effect.outcome[8],
                           X9=effect.outcome[9], X10=effect.outcome[10], sg=effect.sg.outcome), 
                 x = cov, 
                 maxt = 60,
                 ids=cov$id,
                 idvar="id")
  dat <- merge(cov, dat)
  
  # censoring simulation
  dat$cens <- runif (nn, 1, 150)
  dat$status
  dat <- dat %>% mutate(status=case_when(cens<eventtime~as.integer(0),
                                         cens>eventtime~status),
                        eventtime=case_when(cens<eventtime~cens,
                                            cens>eventtime~eventtime))
  
  return(dat)
}

simulate_benchmark <- function ( prop.sg, prop.t, rr.sg, effect.trt.outcome,  cor.confound=0, 
effect.confound=1.3, prev1=0.5, prev2=0.5, effect.sg.outcome=-0.7, effect.var=1, 
effect.var2=1, effect.var3=1.3, overlap=1, beta0.0=1.4, beta0.1=-0.4){
  # estimation of the true marginal treatment effect 
  ## nn = number of patients in the theoretical population
  nn <- 1000000
  #number of patients in each subgroups
  n.sg1= nn* prop.sg
  n.sg2=nn-n.sg1
  #Proportion of treated patients in each subgroups
  prop.t2=  prop.t/(rr.sg*prop.sg+(1-prop.sg))
  prop.t1= rr.sg*prop.t2 
  #effect of covariates on the outcome
  effect.outcome=log(c(1,1.3,1,2,effect.confound,2,1.3,2,1.3,2))
  #effect of covariates on the choice of treatment in each subgroups  
  effect.trt1=overlap*log(c(2,effect.var3,1,2,effect.confound,1,2,1.3,effect.var,2))
  effect.trt2=overlap*log(c(2,1.3,1,effect.var2,effect.confound,1,2,1.3,2,2))
  id=c(1:nn)
  id1= sample(id,size = n.sg1, replace = F)
  #SG1
  cov1 <-  data.frame(id = id[id1],
                      sg=rep(0, n.sg1),
                      X1=rnorm(n.sg1, 0,1),
                      X2=rnorm(n.sg1, 0,1),
                      X3=rbinom(n.sg1, 1, prev1),
                      X4=rbinom(n.sg1, 1, prev1),
                      X5=rbinom(n.sg1, 1, prev1),
                      X6=rbinom(n.sg1, 1, prev1),
                      X7=rbinom(n.sg1, 1, prev1),
                      X8=rbinom(n.sg1, 1, prev1),
                      X9=rbinom(n.sg1, 1, prev1),
                      X10=rbinom(n.sg1, 1, prev1)
  )
  cov1$X5bis <- simul.confound(cov1, cor.confound)
  cov1$trt <- simulateTreatment(nPop= n.sg1, betas=effect.trt1, covariates = cov1[,3:12],  
beta0=beta0.0)
  #SG2
  cov2 <-  data.frame(id = id[-id1],
                      sg=rep(1, n.sg2),
                      X1=rnorm(n.sg2, 0,1),
                      X2=rnorm(n.sg2,0,1),
                      X3=rbinom(n.sg2, 1, prev2),
                      X4=rbinom(n.sg2, 1, prev2),
                      X5=rbinom(n.sg2, 1, prev2),
                      X6=rbinom(n.sg2, 1, prev2),
                      X7=rbinom(n.sg2, 1, prev2),
                      X8=rbinom(n.sg2, 1, prev2),
                      X9=rbinom(n.sg2, 1, prev2),
                      X10=rbinom(n.sg2, 1, prev2))
  cov2$X5bis <- simul.confound(cov2, cor.confound)
  cov2$trt <- simulateTreatment(nPop= n.sg2, betas=effect.trt2, covariates = cov2[,3:12],  
beta0=beta0.1)
  
  cov <- base::rbind(cov1,cov2) %>% arrange(id)
  cov$trt.sg <- cov$trt*cov$sg
  #simulation
  dat <- simsurv(dist="exponential",
                 lambdas = 0.005, 
                 betas = c(trt = effect.trt.outcome[1], trt.sg = effect.trt.outcome[2]-
effect.trt.outcome[1], X1=effect.outcome[1],X2=effect.outcome[2],
                           X3=effect.outcome[3],X4=effect.outcome[4],X5=effect.outcome[5],
                           X6=effect.outcome[6], X7=effect.outcome[7], X8=effect.outcome[8],
                           X9=effect.outcome[9], X10=effect.outcome[10], sg=effect.sg.outcome), 
                 x = cov, 
                 maxt = 60,
                 ids=cov$id,
                 idvar="id")
  tab.bench <- merge(cov, dat)
  # separation of subgroups
  tab.bench1 <- tab.bench %>% filter(sg==1)
  tab.bench0 <- tab.bench %>% filter(sg==0)
  
  
  # estimation of the marginal HR
  cox.bench1 <- coxph(Surv(time = tab.bench1$eventtime, event = 
tab.bench1$status)~trt+X1+X2+X3+X4+X5+X6+X7+X8+X9+X10, data=tab.bench1)
  cox.bench0 <- coxph(Surv(time = tab.bench0$eventtime, event = 
tab.bench0$status)~trt+X1+X2+X3+X4+X5+X6+X7+X8+X9+X10, data=tab.bench0)
  cox.bench1$coefficients[1]
  cox.bench0$coefficients[1]
  
  #return
  return (c(cox.bench0$coefficients[1],cox.bench1$coefficients[1] ))
}


gail_quant_test <- function(effect, se, n.subgroups=2){
  #gail and simon quantitative interaction test
  # effect and se are two vectors of length n.subgroups
  n <- length(effect)
  if (length(se)!=n){return("effect and sd should match")}
  a <- 0
  a.tmp <- 0
  b <- 0
  b.tmp <- 0
  c <- 0
  for (i in 1:n){
    a.tmp <- effect[i]/(se[i]^2)
    a <- a+a.tmp
    b.tmp <- 1/(se[i]^2)
    b <- b+b.tmp
  }
  for (i in 1:n){
    c.tmp <- (effect[i]-a/b)^2/(se[i]^2)
    c <- c+c.tmp
  }
  p.val <-  1-pchisq(c, df = n.subgroups-1)
  res = list(call = match.call(), n = NULL, type = "Quantitative interaction test (Gail & 
Simon)\n", 
             alpha = 0.05, treatment = "1", reference = "0", 
             nsbp = n, subgroup = as.character(1 : n), 
             scale = "unknown", effect = effect, se = se,
             LowerCI = effect +qnorm(0.025)* se,
             UpperCI = effect +qnorm(0.975)* se,
             test = "LRT", cvalue = c, 
             pvalue = p.val,  nobs = NULL, 
             missing = NULL)
  class(res) <- "qualint"
  return(res)
}


var.rep <- function(tab,weights, id, subclass ){
  # Austin and caufri estimator
  # function for the estimation of the variance when using ATT matchinf with replacement
  fs <- coxph(Surv(time = eventtime, event = status)~trt, data=tab,robust = T, weights = 
weights, cluster =subclass )
  Vs <- fs$var
  ks <- nlevels(subclass)
  fi <- coxph(Surv(time = eventtime, event = status)~trt, data=tab,robust = T, weights = 
weights, cluster =id )
  Vi <- fi$var
  ki <- length(unique(id))
  est <- coxph(Surv(time = eventtime, event = status)~trt, data=tab,robust = T, weights = 
weights )
  Vc <- est$var
  kc <- nrow(tab)
  #Compute the variance
  V <- (ks/(ks-1))*Vs + (ki/(ki-1))*Vi - (kc/(kc-1))*Vc
  #Sneak it back into the fit object
  return(V)
  
}


# bootstraping for the estimation of SE using SMRW
boot.weighting <- function(data.raw, indice, ps.formula, method, subgroup){
  data <- data.raw[indice,]
  
  if(method=="across"){
    m.out <- weightit(ps.formula,data=data, distance="glm", 
                      estimand = "ATT", method = "ps", stabilize = TRUE)
    design.att1 <- svydesign(id=~1, weights=~m.out$weights[data$sg==0], 
family=quasibinomial, nest=T, data=data[data$sg==0,])
    design.att2 <- svydesign(id=~1, weights=~m.out$weights[data$sg==1], 
family=quasibinomial, nest=T, data=data[data$sg==1,])
    design.att <- svydesign(id=~1, weights=~m.out$weights, family=quasibinomial, nest=T, 
data=data)
    cox1 <- svycoxph(Surv(time = eventtime, event = status)~trt, design=design.att1)
    cox2 <- svycoxph(Surv(time = eventtime, event = status)~trt, design=design.att2)
    
    if(subgroup==0){
      return(cox1$coefficients)
    }
    if(subgroup==1){
      return(cox2$coefficients)
    }
  }
  if(method=="within"){
    data.sg1 <- data %>% filter(sg==1)
    data.sg0<- data %>% filter(sg==0)
    m.out1 <- weightit(ps.formula,data=data.sg1, distance="glm", 
                       estimand = "ATT", method = "ps")
    design.att4 <- svydesign(id=~1, weights=~m.out1$weights, family=quasibinomial, nest=T, 
data=data.sg1)
    m.out0 <- weightit(ps.formula,data=data.sg0, distance="glm", 
                       estimand = "ATT", method = "ps")
    design.att3 <- svydesign(id=~1, weights=~m.out0$weights, family=quasibinomial, nest=T, 
data=data.sg0)
    cox3 <- svycoxph(Surv(time = eventtime, event = status)~trt, design=design.att3)
    cox4 <- svycoxph(Surv(time = eventtime, event = status)~trt, design=design.att4)
    if(subgroup==0){
      return(cox3$coefficients)
    }
    if(subgroup==1){
      return(cox4$coefficients)
    }
  }
  return("error")
}


estim_surv <- function(ps.formula, data, method = "ATTmatch"){
  # Estimations using PS
  nb.trt <- sum(data$trt==1)
  nb.trt.sg1 <- data %>% filter(sg==0) %>% filter(trt==1) %>% nrow
  if(method=="ATTmatch"){ 
    #Across method
    match.global <- matchit(ps.formula,data=data, method="nearest", distance="glm", 
                            estimand = "ATT", replace = F, caliper=0.1)
    tab.match.global <- get_matches(match.global, id= "patient")
    est.global <- qualint(y = Surv(tab.match.global$eventtime, tab.match.global$status), 
trtment = tab.match.global$trt, 
                          subgrp = tab.match.global$sg, type = "survival", scale = "HR", test="LRT")
    fit.interact.across <- coxph(Surv(tab.match.global$eventtime, 
tab.match.global$status)~tab.match.global$trt*tab.match.global$sg, cluster = 
tab.match.global$subclass, robust=T)
    est.global0 <- coxph(Surv(tab.match.global$eventtime, 
tab.match.global$status)~tab.match.global$trt, cluster = tab.match.global$subclass, 
robust=T, subset=(tab.match.global$sg==0))
    est.global1 <- coxph(Surv(tab.match.global$eventtime, 
tab.match.global$status)~tab.match.global$trt, cluster = tab.match.global$subclass, 
robust=T, subset=(tab.match.global$sg==1))
    # Within method
    data.sg1 <- data %>% filter(sg==1)
    data.sg0<- data %>% filter(sg==0)
    match.att.g1 <- matchit(ps.formula, data=data.sg1, method="nearest", distance="glm", 
                            estimand = "ATT", replace = F, caliper=0.1)
    match.att.g0 <- matchit(ps.formula, data=data.sg0, method="nearest", distance="glm", 
                            estimand = "ATT", replace = F, caliper=0.1)
    tab.match.g1 <- get_matches(match.att.g1, id="patient")
    tab.match.g0 <- get_matches(match.att.g0, id="patient")
    tab.match.g <- rbind(tab.match.g1,tab.match.g0)
    fit.interact.within <- coxph(Surv(tab.match.g$eventtime, 
tab.match.g$status)~tab.match.g$trt*tab.match.g$sg, cluster = tab.match.g$subclass, 
robust=T)
    
    est.grp1 <- coxph(Surv(tab.match.g1$eventtime, tab.match.g1$status)~tab.match.g1$trt, 
cluster = tab.match.g1$subclass, robust=T)
    est.grp0 <- coxph(Surv(tab.match.g0$eventtime, tab.match.g0$status)~tab.match.g0$trt, 
cluster=tab.match.g0$subclass, robust=T)
    
    return(list(effect=c(est.global0$coefficients,est.global1$coefficients,  
est.grp0$coefficients,est.grp1$coefficients), 
                sd=c (sqrt(est.global0$var),sqrt(est.global1$var), sqrt(est.grp0$var), 
sqrt(est.grp1$var)),
                conf.low= c(tidy(est.global0, conf.int = T)$conf.low,tidy(est.global1, conf.int = 
T)$conf.low, tidy(est.grp0, conf.int = T)$conf.low,tidy(est.grp1, conf.int = T)$conf.low),
                conf.high= c(tidy(est.global0, conf.int = T)$conf.high,tidy(est.global1, conf.int = 
T)$conf.high, tidy(est.grp0, conf.int = T)$conf.high,tidy(est.grp1, conf.int = T)$conf.high),
                interact.across=fit.interact.across, interact.within=fit.interact.within,
                
match=c(nrow(tab.match.global[tab.match.global$trt==1&tab.match.global$sg==0,])/nb.trt.s
g1,nrow(tab.match.global[tab.match.global$trt==1&tab.match.global$sg==1,])/(nb.trt-
nb.trt.sg1),  nrow(tab.match.g[tab.match.g$trt==1&tab.match.g$sg==0,])/(nb.trt.sg1), 
nrow(tab.match.g[tab.match.g$trt==1&tab.match.g$sg==1,])/(nb.trt-nb.trt.sg1))
    ))
  }
  if(method=="ATTmatch.caliper0.2"){ 
    #Across method
    match.global <- matchit(ps.formula,data=data, method="nearest", distance="glm", 
                            estimand = "ATT", replace = T, caliper=0.2)
    tab.match.global <- get_matches(match.global, id= "patient")
    est.global <- qualint(y = Surv(tab.match.global$eventtime, tab.match.global$status), 
trtment = tab.match.global$trt, 
                          subgrp = tab.match.global$sg, type = "survival", scale = "HR", test="LRT")
    est.global0 <- coxph(Surv(tab.match.global$eventtime, 
tab.match.global$status)~tab.match.global$trt, cluster = tab.match.global$subclass, 
robust=T, subset=(tab.match.global$sg==0))
    est.global1 <- coxph(Surv(tab.match.global$eventtime, 
tab.match.global$status)~tab.match.global$trt, cluster = tab.match.global$subclass, 
robust=T, subset=(tab.match.global$sg==1))
    # Within method
    data.sg1 <- data %>% filter(sg==1)
    data.sg0<- data %>% filter(sg==0)
    match.att.g1 <- matchit(ps.formula, data=data.sg1, method="nearest", distance="glm", 
                            estimand = "ATT", replace = F, caliper=0.2)
    match.att.g0 <- matchit(ps.formula, data=data.sg0, method="nearest", distance="glm", 
                            estimand = "ATT", replace = F, caliper=0.2)
    tab.match.g1 <- get_matches(match.att.g1, id="patient")
    tab.match.g0 <- get_matches(match.att.g0, id="patient")
    est.grp1 <- coxph(Surv(tab.match.g1$eventtime, tab.match.g1$status)~tab.match.g1$trt, 
cluster = tab.match.g1$subclass, robust=T)
    est.grp0 <- coxph(Surv(tab.match.g0$eventtime, tab.match.g0$status)~tab.match.g0$trt, 
cluster=tab.match.g0$subclass, robust=T)
    return(list(effect=c(est.global0$coefficients, est.global1$coefficients,  
est.grp0$coefficients,est.grp1$coefficients), 
                sd=c (sqrt(est.global0$var),sqrt(est.global1$var), sqrt(est.grp0$var), 
sqrt(est.grp1$var)),
                conf.low= c(tidy(est.global0, conf.int = T)$conf.low,tidy(est.global1, conf.int = 
T)$conf.low, tidy(est.grp0, conf.int = T)$conf.low,tidy(est.grp1, conf.int = T)$conf.low),
                conf.high= c(tidy(est.global0, conf.int = T)$conf.high,tidy(est.global1, conf.int = 
T)$conf.high, tidy(est.grp0, conf.int = T)$conf.high,tidy(est.grp1, conf.int = T)$conf.high)))
  }
  if(method=="ATTmatch.w.rep"){ 
    #Across method
    match.global <- matchit(ps.formula,data=data, method="nearest", distance="glm", 
                            estimand = "ATT", replace = T, caliper=0.2)
    tab.match.global <- get_matches(match.global, id= "patient")
    est.global <- qualint(y = Surv(tab.match.global$eventtime, tab.match.global$status), 
trtment = tab.match.global$trt, 
                          subgrp = tab.match.global$sg, type = "survival", scale = "HR", test="LRT")
    est.global0 <- coxph(Surv(tab.match.global$eventtime, 
tab.match.global$status)~tab.match.global$trt, cluster = tab.match.global$subclass, 
robust=T, subset=(tab.match.global$sg==0), weights = tab.match.global$weights)
    est.global0$var <- var.rep(tab.match.global[tab.match.global$sg==0,], weights = 
tab.match.global[tab.match.global$sg==0,]$weights, id = 
tab.match.global[tab.match.global$sg==0,]$id, subclass = 
tab.match.global[tab.match.global$sg==0,]$subclass)
    est.global1 <- coxph(Surv(tab.match.global$eventtime, 
tab.match.global$status)~tab.match.global$trt, cluster = tab.match.global$subclass, 
robust=T, subset=(tab.match.global$sg==1),weights = tab.match.global$weights)
    est.global1$var <- var.rep(tab.match.global[tab.match.global$sg==1,], weights = 
tab.match.global[tab.match.global$sg==1,]$weights, id = 
tab.match.global[tab.match.global$sg==1,]$id, subclass = 
tab.match.global[tab.match.global$sg==1,]$subclass)
    # Within method
     data.sg1 <- data %>% filter(sg==1)
    data.sg0<- data %>% filter(sg==0)
    match.att.g1 <- matchit(ps.formula, data=data.sg1, method="nearest", distance="glm", 
                            estimand = "ATT", replace = T, caliper=0.2)
    match.att.g0 <- matchit(ps.formula, data=data.sg0, method="nearest", distance="glm", 
                            estimand = "ATT", replace = T, caliper=0.2)
    tab.match.g1 <- get_matches(match.att.g1, id="patient")
    tab.match.g0 <- get_matches(match.att.g0, id="patient")
    est.grp1 <- coxph(Surv(tab.match.g1$eventtime, tab.match.g1$status)~tab.match.g1$trt, 
weights = tab.match.g1$weights)
    est.grp1$var <- var.rep(tab = tab.match.g1, weights = tab.match.g1$weights, id = 
tab.match.g1$id, subclass = tab.match.g1$subclass)
    est.grp0 <- coxph(Surv(tab.match.g0$eventtime, tab.match.g0$status)~tab.match.g0$trt, 
weights = tab.match.g0$weights)
    est.grp0$var <- var.rep(tab = tab.match.g0, weights = tab.match.g0$weights, id = 
tab.match.g0$id, subclass = tab.match.g0$subclass)
    
    tab.match.g <- rbind(tab.match.g1,tab.match.g0)
    fit.interact.across <- coxph(Surv(tab.match.global$eventtime, 
tab.match.global$status)~tab.match.global$trt*tab.match.global$sg, cluster = 
tab.match.global$subclass, robust=T)
    fit.interact.within <- coxph(Surv(tab.match.g$eventtime, 
tab.match.g$status)~tab.match.g$trt*tab.match.g$sg, cluster = tab.match.g$subclass, 
robust=T)
    
    return(list(effect=c(est.global0$coefficients, est.global1$coefficients,  
est.grp0$coefficients,est.grp1$coefficients), 
                sd=c (sqrt(est.global0$var),sqrt(est.global1$var), sqrt(est.grp0$var), 
sqrt(est.grp1$var)),
                conf.low= c(tidy(est.global0, conf.int = T)$conf.low,tidy(est.global1, conf.int = 
T)$conf.low, tidy(est.grp0, conf.int = T)$conf.low,tidy(est.grp1, conf.int = T)$conf.low),
                conf.high= c(tidy(est.global0, conf.int = T)$conf.high,tidy(est.global1, conf.int = 
T)$conf.high, tidy(est.grp0, conf.int = T)$conf.high,tidy(est.grp1, conf.int = T)$conf.high),
                interact.across=fit.interact.across, interact.within=fit.interact.within, 
                
match=c(nrow(tab.match.global[tab.match.global$trt==1&tab.match.global$sg==0,])/nb.trt.s
g1,nrow(tab.match.global[tab.match.global$trt==1&tab.match.global$sg==1,])/(nb.trt-
nb.trt.sg1),  
                        nrow(tab.match.g[tab.match.g$trt==1&tab.match.global$sg==0,])/(nb.trt.sg1), 
nrow(tab.match.g[tab.match.global$trt==1&tab.match.global$sg==1,])/(nb.trt-nb.trt.sg1))))
  }
  if(method=="ATTmatch.w.rep.caliper0.1"){ 
    #Across method
    match.global <- matchit(ps.formula,data=data, method="nearest", distance="glm", 
                            estimand = "ATT", replace = T, caliper=0.1)
    tab.match.global <- get_matches(match.global, id= "patient")
    est.global <- qualint(y = Surv(tab.match.global$eventtime, tab.match.global$status), 
trtment = tab.match.global$trt, 
                          subgrp = tab.match.global$sg, type = "survival", scale = "HR", test="LRT")
    est.global0 <- coxph(Surv(tab.match.global$eventtime, 
tab.match.global$status)~tab.match.global$trt, cluster = tab.match.global$subclass, 
robust=T, subset=(tab.match.global$sg==0), weights = tab.match.global$weights)
    est.global0$var <- var.rep(tab.match.global[tab.match.global$sg==0,], weights = 
tab.match.global[tab.match.global$sg==0,]$weights, id = 
tab.match.global[tab.match.global$sg==0,]$id, subclass = 
tab.match.global[tab.match.global$sg==0,]$subclass)
    est.global1 <- coxph(Surv(tab.match.global$eventtime, 
tab.match.global$status)~tab.match.global$trt, cluster = tab.match.global$subclass, 
robust=T, subset=(tab.match.global$sg==1),weights = tab.match.global$weights)
    est.global1$var <- var.rep(tab.match.global[tab.match.global$sg==1,], weights = 
tab.match.global[tab.match.global$sg==1,]$weights, id = 
tab.match.global[tab.match.global$sg==1,]$id, subclass = 
tab.match.global[tab.match.global$sg==1,]$subclass)
    # Within method
    data.sg1 <- data %>% filter(sg==1)
    data.sg0<- data %>% filter(sg==0)
    match.att.g1 <- matchit(ps.formula, data=data.sg1, method="nearest", distance="glm", 
                            estimand = "ATT", replace = T, caliper=0.1)
    match.att.g0 <- matchit(ps.formula, data=data.sg0, method="nearest", distance="glm", 
                            estimand = "ATT", replace = T, caliper=0.1)
    tab.match.g1 <- get_matches(match.att.g1, id="patient")
    tab.match.g0 <- get_matches(match.att.g0, id="patient")
    est.grp1 <- coxph(Surv(tab.match.g1$eventtime, tab.match.g1$status)~tab.match.g1$trt, 
weights = tab.match.g1$weights)
    est.grp1$var <- var.rep(tab = tab.match.g1, weights = tab.match.g1$weights, id = 
tab.match.g1$id, subclass = tab.match.g1$subclass)
    est.grp0 <- coxph(Surv(tab.match.g0$eventtime, tab.match.g0$status)~tab.match.g0$trt, 
weights = tab.match.g0$weights)
    est.grp0$var <- var.rep(tab = tab.match.g0, weights = tab.match.g0$weights, id = 
tab.match.g0$id, subclass = tab.match.g0$subclass)
    
    tab.match.g <- rbind(tab.match.g1,tab.match.g0)
    fit.interact.across <- coxph(Surv(tab.match.global$eventtime, 
tab.match.global$status)~tab.match.global$trt*tab.match.global$sg, cluster = 
tab.match.global$subclass, robust=T)
    fit.interact.within <- coxph(Surv(tab.match.g$eventtime, 
tab.match.g$status)~tab.match.g$trt*tab.match.g$sg, cluster = tab.match.g$subclass, 
robust=T)
    
    return(list(effect=c(est.global0$coefficients, est.global1$coefficients,  
est.grp0$coefficients,est.grp1$coefficients), 
                sd=c (sqrt(est.global0$var),sqrt(est.global1$var), sqrt(est.grp0$var), 
sqrt(est.grp1$var)),
                conf.low= c(tidy(est.global0, conf.int = T)$conf.low,tidy(est.global1, conf.int = 
T)$conf.low, tidy(est.grp0, conf.int = T)$conf.low,tidy(est.grp1, conf.int = T)$conf.low),
                conf.high= c(tidy(est.global0, conf.int = T)$conf.high,tidy(est.global1, conf.int = 
T)$conf.high, tidy(est.grp0, conf.int = T)$conf.high,tidy(est.grp1, conf.int = T)$conf.high),
                interact.across=fit.interact.across, interact.within=fit.interact.within, 
                
match=c(nrow(tab.match.global[tab.match.global$trt==1&tab.match.global$sg==0,])/nb.trt.s
g1,nrow(tab.match.global[tab.match.global$trt==1&tab.match.global$sg==1,])/(nb.trt-
nb.trt.sg1),  
                        nrow(tab.match.g[tab.match.g$trt==1&tab.match.global$sg==0,])/(nb.trt.sg1), 
nrow(tab.match.g[tab.match.global$trt==1&tab.match.global$sg==1,])/(nb.trt-nb.trt.sg1))))
  }
  if (method=="ATTweight"){
    estimation <- rep(NA, 4)
    sd <- rep(NA,4)
    conf.low <- rep(NA,4)
    conf.high <- rep(NA,4)
    
    #Across method
    m.out <- weightit(ps.formula,data=data, distance="glm", 
                      estimand = "ATT", method = "ps", stabilize = TRUE)
    design.att1 <- svydesign(id=~id, weights=~m.out$weights[data$sg==0], 
family=quasibinomial, nest=T, data=data[data$sg==0,])
    design.att2 <- svydesign(id=~id, weights=~m.out$weights[data$sg==1], 
family=quasibinomial, nest=T, data=data[data$sg==1,])
    design.att <- svydesign(id=~id, weights=~m.out$weights, family=quasibinomial, nest=T, 
data=data)
    fit.interact.across <- svycoxph(Surv(time = eventtime, event = status)~trt*sg, 
design=design.att)
    cox1 <- svycoxph(Surv(time = eventtime, event = status)~trt, design=design.att1)
    cox2 <- svycoxph(Surv(time = eventtime, event = status)~trt, design=design.att2)
    estimation[1] <- cox1$coefficient
    estimation[2] <- cox2$coefficient
    # estimation of the SE using bootstrap
    sd[1] <- boot(data = data, statistic = boot.weighting, R=200, ps.formula=ps.formula, 
method="across", subgroup=0)$t %>% sd
    sd[2] <- boot(data = data, statistic = boot.weighting, R=200, ps.formula=ps.formula, 
method="across", subgroup=1)$t %>% sd
    conf.low[1] <- cox1$coefficient+qnorm(0.025)*sd[1]
    conf.low[2] <- cox2$coefficient+qnorm(0.025)*sd[2]
    conf.high[1] <- cox1$coefficient+qnorm(0.975)*sd[1]
    conf.high[2] <- cox2$coefficient+qnorm(0.975)*sd[2]
    data.sg1 <- data %>% filter(sg==1)
    data.sg0<- data %>% filter(sg==0)
    
    # Within method
    m.out1 <- weightit(ps.formula,data=data.sg1, distance="glm", 
                       estimand = "ATT", method = "ps")
    design.att4 <- svydesign(id=~1, weights=~m.out1$weights, family=quasibinomial, nest=T, 
data=data.sg1)
    m.out0 <- weightit(ps.formula,data=data.sg0, distance="glm", 
                       estimand = "ATT", method = "ps")
    design.att3 <- svydesign(id=~1, weights=~m.out0$weights, family=quasibinomial, nest=T, 
data=data.sg0)
    cox3 <- svycoxph(Surv(time = eventtime, event = status)~trt, design=design.att3)
    cox4 <- svycoxph(Surv(time = eventtime, event = status)~trt, design=design.att4)
    design.att.int <-  svydesign(id=~id, weights=~c(m.out1$weights,m.out0$weights), 
family=quasibinomial, nest=T, data=rbind(data.sg1,data.sg0))
    fit.interact.within <- svycoxph(Surv(time = eventtime, event = status)~trt*sg, 
design=design.att.int)
    
    estimation[3] <- cox3$coefficient
    estimation[4] <- cox4$coefficient
    # estimation of the SE using bootstrap
    sd[3] <- boot(data = data, statistic = boot.weighting, R=200, ps.formula=ps.formula, 
method="within", subgroup=0)$t %>% sd
    sd[4] <- boot(data = data, statistic = boot.weighting, R=200, ps.formula=ps.formula, 
method="within", subgroup=1)$t %>% sd
    conf.low[3] <- cox3$coefficient+qnorm(0.025)*sd[3]
    conf.low[4] <- cox4$coefficient+qnorm(0.025)*sd[4]
    conf.high[3] <- cox3$coefficient+qnorm(0.975)*sd[3]
    conf.high[4] <- cox4$coefficient+qnorm(0.975)*sd[4]
    
    
    return(list(effect=estimation, 
                sd=sd,
                conf.low= conf.low,
                conf.high= conf.high,
                interact.across=fit.interact.across, interact.within=fit.interact.within,
                match=rep(NA,4)))
    
  }
  if (method=="ATO"){
    estimation <- rep(NA, 4)
    sd <- rep(NA,4)
    conf.low <- rep(NA,4)
    conf.high <- rep(NA,4)
    #Across method
    m.out <- weightit(ps.formula,data=data, distance="glm", 
                      estimand = "ATO", method = "ps")
    design.att <- svydesign(id=~1, weights=~m.out$weights, family=quasibinomial, nest=T, 
data=data)
    cox1 <- svycoxph(Surv(time = eventtime, event = status)~trt, design=design.att,subset = 
(sg==0))
    cox2 <- svycoxph(Surv(time = eventtime, event = status)~trt, design=design.att,subset = 
(sg==1))
    fit.interact.across <- svycoxph(Surv(time = eventtime, event = status)~trt*sg, 
design=design.att)
    estimation[1] <- cox1$coefficient
    estimation[2] <- cox2$coefficient
    sd[1] <- sqrt(cox1$var)
    sd[2] <- sqrt(cox2$var)
    conf.low[1] <- tidy(cox1, conf.int = T)$conf.low
    conf.low[2] <- tidy(cox2, conf.int = T)$conf.low
    conf.high[1] <- tidy(cox1, conf.int = T)$conf.high
    conf.high[2] <- tidy(cox2, conf.int = T)$conf.high
    # Within method
    data.sg1 <- data %>% filter(sg==1)
    data.sg0<- data %>% filter(sg==0)
    m.out1 <- weightit(ps.formula,data=data.sg1, distance="glm", 
                       estimand = "ATO", method = "ps")
    design.att1 <- svydesign(id=~1, weights=~m.out1$weights, family=quasibinomial, nest=T, 
data=data.sg1)
    m.out0 <- weightit(ps.formula,data=data.sg0, distance="glm", 
                       estimand = "ATO", method = "ps")
    design.att0 <- svydesign(id=~1, weights=~m.out0$weights, family=quasibinomial, nest=T, 
data=data.sg0)
    cox3 <- svycoxph(Surv(time = eventtime, event = status)~trt, design=design.att0)
    cox4 <- svycoxph(Surv(time = eventtime, event = status)~trt, design=design.att1)
    design.att.int <-  svydesign(id=~id, weights=~c(m.out1$weights,m.out0$weights), 
family=quasibinomial, nest=T, data=rbind(data.sg1,data.sg0))
    fit.interact.within <- svycoxph(Surv(time = eventtime, event = status)~trt*sg, 
design=design.att.int)
    estimation[3] <- cox3$coefficient
    estimation[4] <- cox4$coefficient
    sd[3] <- sqrt(cox3$var)
    sd[4] <- sqrt(cox4$var)
    conf.low[3] <- tidy(cox3, conf.int = T)$conf.low
    conf.low[4] <- tidy(cox4, conf.int = T)$conf.low
    conf.high[3] <- tidy(cox3, conf.int = T)$conf.high
    conf.high[4] <- tidy(cox4, conf.int = T)$conf.high
    
    return(list(effect=estimation, 
                sd=sd,
                conf.low= conf.low,
                conf.high= conf.high,
                interact.across=fit.interact.across, interact.within=fit.interact.within,
                match=rep(NA,4)))
    
  }
}


evaluate <- function(theo, estimate,  sd, conf.low, conf.high){
  # function for estimating bias, cover, width of the CI, MSE, and monte carlo SD
  biais <- c()
  couverture <- c()
  width <- c()
  biais.rel <- c()
  for (i in 1: length(estimate)){
    biais[i] <- estimate[i] - theo
    couverture[i] <- ifelse(theo<conf.high[i]&theo>conf.low[i], 1, 0)
    width[i] <- abs(conf.high[i]-conf.low[i])
    biais.rel[i] <- ifelse(theo!=0,((estimate[i])-(theo))/(theo), NA)
  }
  estimate <- as.vector(estimate)
  return(c(mean(biais, na.rm=T), mean(couverture, na.rm=T), mean(width, na.rm=T), 
var(estimate, na.rm=T), mean(biais.rel, na.rm=T), sqrt(var(estimate, 
na.rm=T)/length(estimate)),sd(estimate, na.rm=T)/sqrt(2*(length(estimate)-
1)),sum(is.na(estimate)), mean(biais^2, na.rm=T)))
}

evaluate.puissance <- function(estimate1, estimate2, sd1,sd2, n.rep){
  # function for estimating power
  signif <- rep(NA, n.rep)
  signif.quant <- rep(NA, n.rep)
  for (i in 1:n.rep){
    tmp <- qualval(effect = c(estimate1[i], estimate2[i]), se= c(sd1[i], sd2[i]), test="LRT")
    signif[i] <- ifelse(tmp$pvalue<0.05,1,0)
    tmp <- gail_quant_test(effect = c(estimate1[i], estimate2[i]), se= c(sd1[i], sd2[i]))
    signif.quant[i] <- ifelse(tmp$pvalue<0.05,1,0)
  }
  return(c(mean(signif), mean(signif.quant)))
}


simulate <- function (nn, prop.sg, prop.t, rr.sg, n.rep, effect.trt.outcome=c(-0.7,0), 
method="ATTmatch",ps.formula, beta0.0,beta0.1, cor.confound=0, effect.confound=1.3, 
prev1=0.5, prev2=0.5, effect.sg.outcome=-log(2.5), puissance=F, effect.var=1, effect.var2=1, 
overlap=1, var.overlap=F){
   # Main function for simulating and evaluating 
  dat <- replicate(n = n.rep, simulate_data(nn=nn, prop.sg = prop.sg, prop.t= prop.t, 
rr.sg=rr.sg, effect.trt.outcome=effect.trt.outcome, beta0.0=beta0.0, beta0.1 = beta0.1, 
cor.confound=cor.confound, effect.confound=effect.confound, prev1, prev2, 
effect.sg.outcome, effect.var= effect.var, effect.var2=effect.var2, overlap=overlap),  simplify = 
F)
  estimations <- lapply(dat, estim_surv,ps.formula =ps.formula, method=method)
  estimate <- NULL
  conf.low <- NULL
  conf.high<- NULL
  sd<- NULL
  for (i in 1:4){
    estimate[[i]] <- map(estimations, "effect") %>% map(i) %>% unlist 
    conf.low[[i]] <- map(estimations, "conf.low") %>% map(i) %>% unlist
    conf.high[[i]] <- map(estimations, "conf.high") %>% map(i) %>% unlist
    sd[[i]] <- map(estimations, "sd") %>% map(i) %>% unlist
  }
  
  effect.trt.theo <- simulate_benchmark(prop.sg = prop.sg, prop.t= prop.t, rr.sg=rr.sg, 
effect.trt.outcome=effect.trt.outcome, beta0.0=beta0.0, beta0.1 = beta0.1, 
cor.confound=cor.confound, effect.confound=effect.confound, prev1, prev2, 
effect.sg.outcome, effect.var= effect.var, effect.var2=effect.var2, overlap=overlap)
  method.use <- c("Quali-Across","error" ,"Quali-Within")
  effect.trt.theo <- rep(effect.trt.theo,2)
  
  evaluation <- NULL
  tmp2 <- c()
  for (i in 1:4){
    tmp <- evaluate(theo = effect.trt.theo[i], estimate = estimate[[i]], 
                    sd = sd[[i]], conf.low = conf.low[[i]], conf.high = conf.high[[i]])
    tmp2$biais <- tmp[1]
    tmp2$couv <- tmp[2]
    tmp2$width <- tmp[3]
    tmp2$var <- tmp[4]
    tmp2$biais.rel <- tmp[5]
    tmp2$monte.carlo.biais <- tmp[6]
    tmp2$monte.carlo.var <- tmp[7]
    tmp2$errors <- tmp[8]
    tmp2$mse <- tmp[9]
    tmp2$method=as.character(i)
    tmp2 <- as.data.frame(tmp2)
    evaluation <- rbind(tmp2, evaluation)
  }
  
  if (puissance==T){
    evaluation2 <- NULL
    tmp <- c()
    evaluation2$method <- c("Across","Within")
    tmp1 <- map(estimations, "interact.across") %>% map(tidy) %>% map(~.x$p.value[3]) %>% 
map(~.x<0.05) %>% unlist %>% mean
    tmp2 <- map(estimations, "interact.within") %>% map(tidy) %>% map(~.x$p.value[3]) %>% 
map(~.x<0.05) %>% unlist %>% mean
    #evaluation2$puissance <- c(tmp1, tmp2)
    evaluation2$puissance.quali <- c(NA,NA)
    evaluation2$puissance.quanti <-c(NA, NA)
    method.use <- data.frame(c(1,2),c(3,4))
    
    for (i in c(1,2)){
      evaluation2$puissance.quali[i] <- evaluate.puissance(estimate1= 
estimate[[method.use[1,i]]], estimate2=estimate[[method.use[2,i]]],
                                                           sd1 = sd[[method.use[1,i]]], sd2=sd[[method.use[2,i]]], 
n.rep)[1]
      evaluation2$puissance.quanti[i] <- evaluate.puissance(estimate1= 
estimate[[method.use[1,i]]], estimate2=estimate[[method.use[2,i]]],
                                                            sd1 = sd[[method.use[1,i]]], sd2=sd[[method.use[2,i]]], 
n.rep)[2]
    }
    
  }
  if(var.overlap==T){
    for (i in 1:4){
      evaluation$match[i]  <- map(estimations, "match") %>% map(i) %>% unlist %>% mean
    }
    tmp <- dat %>% map(~table(.x$sg, .x$trt) %>% prop.table(1)) 
    tmp2 <- tmp %>% map(~(.x[1,2])) %>% unlist %>% mean
    tmp3 <- tmp %>% map(~(.x[2,2])) %>% unlist %>% mean
    evaluation$biais <- as.numeric(evaluation$biais)
    evaluation$biais.rel <- as.numeric(evaluation$biais.rel)
    evaluation$couv <- as.numeric(evaluation$couv)
    evaluation$width <- as.numeric(evaluation$width)
    evaluation$biais <- as.numeric(evaluation$biais)
    evaluation$biais.rel <- as.numeric(evaluation$biais.rel)
    evaluation$couv <- as.numeric(evaluation$couv)
    evaluation$var <- as.numeric(evaluation$var)
    evaluation$width <- as.numeric(evaluation$width)
    evaluation$ps.method=method
    evaluation$prop.t <- c(tmp2, tmp3, tmp2, tmp3)
    return(evaluation)
  }
  evaluation$biais <- as.numeric(evaluation$biais)
  evaluation$biais.rel <- as.numeric(evaluation$biais.rel)
  evaluation$couv <- as.numeric(evaluation$couv)
  evaluation$width <- as.numeric(evaluation$width)
  evaluation$biais <- as.numeric(evaluation$biais)
  evaluation$biais.rel <- as.numeric(evaluation$biais.rel)
  evaluation$couv <- as.numeric(evaluation$couv)
  evaluation$var <- as.numeric(evaluation$var)
  evaluation$width <- as.numeric(evaluation$width)
  evaluation$ps.method=method
  if (puissance==F){
    return(evaluation)}
  if (puissance ==T){
    return(list(evaluation, evaluation2))
  }
}

simulate2 <- function (nn, prop.sg, prop.t, rr.sg, n.rep, effect.trt.outcome=c(-0.7,0), 
method="ATTmatch",ps.formula, beta0.0,beta0.1, cor.confound=0, effect.confound=1.3, 
prev1=0.5, prev2=0.5, effect.sg.outcome=-log(2.5), puissance=F, effect.var=1, effect.var2=1, 
overlap=1, var.overlap=F,effect.trt.theo){
  # new function used when n=300
  dat <- replicate(n = n.rep, simulate_data(nn=nn, prop.sg = prop.sg, prop.t= prop.t, 
rr.sg=rr.sg, effect.trt.outcome=effect.trt.outcome, beta0.0=beta0.0, beta0.1 = beta0.1, 
cor.confound=cor.confound, effect.confound=effect.confound, prev1, prev2, 
effect.sg.outcome, effect.var= effect.var, effect.var2=effect.var2, overlap=overlap),  simplify = 
F)
  estimations <- lapply(dat, estim_surv,ps.formula =ps.formula, method=method)
  estimate <- NULL
  conf.low <- NULL
  conf.high<- NULL
  sd<- NULL
  for (i in 1:4){
    estimate[[i]] <- map(estimations, "effect") %>% map(i) %>% unlist 
    conf.low[[i]] <- map(estimations, "conf.low") %>% map(i) %>% unlist
    conf.high[[i]] <- map(estimations, "conf.high") %>% map(i) %>% unlist
    sd[[i]] <- map(estimations, "sd") %>% map(i) %>% unlist
  }
  
  method.use <- c("Quali-Across","error" ,"Quali-Within")
  effect.trt.theo <- rep(effect.trt.theo,2)
  
  evaluation <- NULL
  tmp2 <- c()
  for (i in 1:4){
    tmp <- evaluate(theo = effect.trt.theo[i], estimate = estimate[[i]], 
                    sd = sd[[i]], conf.low = conf.low[[i]], conf.high = conf.high[[i]])
    tmp2$biais <- tmp[1]
    tmp2$couv <- tmp[2]
    tmp2$width <- tmp[3]
    tmp2$var <- sd[[i]]^2
    tmp2$biais.rel <- tmp[5]
    tmp2$monte.carlo.biais <- tmp[6]
    tmp2$monte.carlo.var <- tmp[7]
    tmp2$errors <- tmp[8]
    tmp2$mse <- tmp[9]
    tmp2$estimate <- estimate[[i]]
    tmp2$theo <- effect.trt.theo[i]
    tmp2$method=as.character(i)
    tmp2 <- as.data.frame(tmp2)
    evaluation <- rbind(tmp2, evaluation)
  }
  
  if (puissance==T){
    evaluation2 <- NULL
    tmp <- c()
    evaluation2$method <- c("Across","Within")
    tmp1 <- map(estimations, "interact.across") %>% map(tidy) %>% map(~.x$p.value[3]) %>% 
map(~.x<0.05) %>% unlist %>% mean
    tmp2 <- map(estimations, "interact.within") %>% map(tidy) %>% map(~.x$p.value[3]) %>% 
map(~.x<0.05) %>% unlist %>% mean
    #evaluation2$puissance <- c(tmp1, tmp2)
    evaluation2$puissance.quali <- c(NA,NA)
    evaluation2$puissance.quanti <-c(NA, NA)
    method.use <- data.frame(c(1,2),c(3,4))
    
    for (i in c(1,2)){
      evaluation2$puissance.quali[i] <- evaluate.puissance(estimate1= 
estimate[[method.use[1,i]]], estimate2=estimate[[method.use[2,i]]],
                                                           sd1 = sd[[method.use[1,i]]], sd2=sd[[method.use[2,i]]], 
n.rep)[1]
      evaluation2$puissance.quanti[i] <- evaluate.puissance(estimate1= 
estimate[[method.use[1,i]]], estimate2=estimate[[method.use[2,i]]],
                                                            sd1 = sd[[method.use[1,i]]], sd2=sd[[method.use[2,i]]], 
n.rep)[2]
    }
    
  }
  if(var.overlap==T){
    for (i in 1:4){
      evaluation$match[i]  <- map(estimations, "match") %>% map(i) %>% unlist %>% mean
    }
    tmp <- dat %>% map(~table(.x$sg, .x$trt) %>% prop.table(1)) 
    tmp2 <- tmp %>% map(~(.x[1,2])) %>% unlist %>% mean
    tmp3 <- tmp %>% map(~(.x[2,2])) %>% unlist %>% mean
    evaluation$biais <- as.numeric(evaluation$biais)
    evaluation$biais.rel <- as.numeric(evaluation$biais.rel)
    evaluation$couv <- as.numeric(evaluation$couv)
    evaluation$width <- as.numeric(evaluation$width)
    evaluation$biais <- as.numeric(evaluation$biais)
    evaluation$biais.rel <- as.numeric(evaluation$biais.rel)
    evaluation$couv <- as.numeric(evaluation$couv)
    evaluation$var <- as.numeric(evaluation$var)
    evaluation$width <- as.numeric(evaluation$width)
    evaluation$ps.method=method
    evaluation$prop.t <- c(tmp2, tmp3, tmp2, tmp3)
    return(evaluation)
  }
  evaluation$biais <- as.numeric(evaluation$biais)
  evaluation$biais.rel <- as.numeric(evaluation$biais.rel)
  evaluation$couv <- as.numeric(evaluation$couv)
  evaluation$width <- as.numeric(evaluation$width)
  evaluation$biais <- as.numeric(evaluation$biais)
  evaluation$biais.rel <- as.numeric(evaluation$biais.rel)
  evaluation$couv <- as.numeric(evaluation$couv)
  evaluation$var <- as.numeric(evaluation$var)
  evaluation$width <- as.numeric(evaluation$width)
  evaluation$estimate <- as.numeric(evaluation$estimate)
  evaluation$ps.method=method
  if (puissance==F){
    return(evaluation)}
  if (puissance ==T){
    return(list(evaluation, evaluation2))
  }
}

estimate_beta0 <- function (propTrt, nPop, max=5){
  # calculate beta0 based on proportion treated input argument
  range<-seq(-max,max,0.05)
  numTreated<-rep(0,length(range))
  p.trt.logit <- rep(0, nPop)
  for (j in 1:length(range)){
    tmp1 <- p.trt.logit + range[j]
    tmp2 <- inv.logit(tmp1)
    tmp3 <- rbinom(n=nPop, size=1, p=tmp2)
    numTreated[j]<-length(which(tmp3==1))
  }
  if(which.min(abs(numTreated/nPop-propTrt))==1|which.min(abs(numTreated/nPop-
propTrt))==length(range)){
    print("beta0 out of range")
  }
  beta0=range[which.min(abs(numTreated/nPop-propTrt))] 
  return(beta0)
}


# Functions for different simulations


trt_effect <- function(nn, prop.sg, prop.t, rr.sg, n.rep,  ps.formula , ii, trt.effect, method){
  prop.t2=  prop.t/(rr.sg*prop.sg+(1-prop.sg))
  prop.t1= rr.sg*prop.t2 
  beta0.0 <- ifelse(rr.sg==ii, estimate_beta0(prop.t1, nn*prop.sg)-0.9, 1.4)
  beta0.1 <- ifelse(rr.sg==ii, estimate_beta0(prop.t2, nn*(1-prop.sg))-1.5, -0.4)
  
  
  tmp <- simulate (nn=nn, prop.sg = prop.sg, prop.t= prop.t, rr.sg=rr.sg, n.rep = n.rep, 
effect.trt.outcome=c(trt.effect,0), method = method, ps.formula, beta0.0=beta0.0, beta0.1 = 
beta0.1,  puissance=T)
  simulation <- tmp[[1]]
  puissance <- tmp[[2]] 
  simulation$effect <- ii
  puissance$effect <- c(ii,ii)
  puissance$ps.method <- c(method, method)
  
  return(list(simu=simulation, power=puissance))
}

sg_effect <- function(nn, prop.sg, prop.t, rr.sg, n.rep,  ps.formula, ii, effect.sg.outcome=-
log(2.5), method){
  prop.t2=  prop.t/(rr.sg*prop.sg+(1-prop.sg))
  prop.t1= rr.sg*prop.t2 
  beta0.0 <- ifelse(rr.sg==ii, estimate_beta0(prop.t1, nn*prop.sg)-0.9, 1.4)
  beta0.1 <- ifelse(rr.sg==ii, estimate_beta0(prop.t2, nn*(1-prop.sg))-1.5, -0.4)
  
  simulation <- simulate (nn=nn, prop.sg = prop.sg, prop.t= prop.t, rr.sg=rr.sg, n.rep = n.rep, 
effect.trt.outcome=c(-0.7,0), method = method, ps.formula, beta0.0=beta0.0, beta0.1 = 
beta0.1, effect.sg.outcome= effect.sg.outcome)
  simulation$effect <- ii
  
  return(simulation)
}

var_effect <- function(nn, prop.sg, prop.t, rr.sg, n.rep,  ps.formula, ii,  effect.var=1, 
effect.var2=1,method){
  prop.t2=  prop.t/(rr.sg*prop.sg+(1-prop.sg))
  prop.t1= rr.sg*prop.t2 
  beta0.0 <- ifelse(rr.sg==ii, estimate_beta0(prop.t1, nn*prop.sg)-0.9, 1.4)
  beta0.1 <- ifelse(rr.sg==ii, estimate_beta0(prop.t2, nn*(1-prop.sg))-1.5, -0.4)
  simulation <- simulate (nn=nn, prop.sg = prop.sg, prop.t= prop.t, rr.sg=rr.sg, n.rep = n.rep, 
effect.trt.outcome=c(-0.7,0), method = method, ps.formula, beta0.0=beta0.0, beta0.1 = 
beta0.1, effect.var=effect.var, effect.var2 = effect.var2)
  simulation$effect1 <- ii[1]
  simulation$effect2 <- ii[2]
  return(simulation)
}

var_overlap <- function(nn, prop.sg, prop.t, rr.sg, n.rep,ps.formula,  overlap=1, prev1=0.4, 
prev2=0.6,ii,method){
  prop.t2=  prop.t/(rr.sg*prop.sg+(1-prop.sg))
  prop.t1= rr.sg*prop.t2 
  beta0.0 <- ifelse(rr.sg==ii, estimate_beta0(prop.t1, nn*prop.sg)-0.9, 1.4)
  beta0.1 <- ifelse(rr.sg==ii, estimate_beta0(prop.t2, nn*(1-prop.sg))-1.5, -0.4)
  beta0.0 <- ifelse(prop.t==ii, estimate_beta0(prop.t1, nn*prop.sg)-0.9, beta0.0)
  beta0.1 <- ifelse(prop.t==ii, estimate_beta0(prop.t2, nn*(1-prop.sg))-1.5, beta0.1)
  simulation <- simulate (nn=nn, prop.sg = prop.sg, prop.t= prop.t, rr.sg=rr.sg, n.rep = n.rep, 
effect.trt.outcome=c(-0.7,0), method = method, ps.formula=ps.formula, beta0.0=beta0.0, 
beta0.1 = beta0.1 ,  overlap=overlap, var.overlap=T, prev1=prev1, prev2=prev2)
  simulation$rr.sg <- simulation$prop.t[1]/simulation$prop.t[2]
  simulation$effect <- ii
  return(simulation)
}

simu.var.beta0<- function(nn, prop.sg, prop.t, rr.sg, n.rep,ps.formula,  overlap=1, prev1=0.5, 
prev2=0.5,ii,method,effect.var=1, effect.var2=1){
  prop.t2=  prop.t/(rr.sg*prop.sg+(1-prop.sg))
  prop.t1= rr.sg*prop.t2 
  beta0.0 <- ifelse(rr.sg==ii, estimate_beta0(prop.t1, nn*prop.sg)-0.9, 1.4)
  beta0.1 <- ifelse(rr.sg==ii, estimate_beta0(prop.t2, nn*(1-prop.sg))-1.5, -0.4)
  beta0.0 <- ifelse(prop.t==ii, estimate_beta0(prop.t1, nn*prop.sg)-0.9, beta0.0)
  beta0.1 <- ifelse(prop.t==ii, estimate_beta0(prop.t2, nn*(1-prop.sg))-1.5, beta0.1)
  tab <- replicate(n = n.rep, simulate_data(nn=nn, prop.sg = prop.sg, prop.t= prop.t, 
rr.sg=rr.sg, effect.trt.outcome=c(-0.7,0), beta0.0=beta0.0, beta0.1 = beta0.1, prev1, prev2, 
effect.sg.outcome=effect.sg.outcome, effect.var= effect.var, effect.var2=effect.var2, 
overlap=overlap),  simplify = F)
  tmp <- tab %>% map(~table(.x$sg, .x$trt) %>% prop.table(1)) 
  tmp2 <- tmp %>% map(~(.x[1,2])) %>% unlist %>% mean
  tmp3 <- tmp %>% map(~(.x[2,2])) %>% unlist %>% mean
  
  return(c(ii,tmp2, tmp3))
}


methods <- c("ATTmatch", "ATTmatch.w.rep", "ATTweight", "ATO", 
"ATTmatch.caliper0.1","ATTmatch.w.rep.caliper0.1" )
effect_confound <- function(nn, prop.sg, prop.t, rr.sg, n.rep,  ps.formula, cor.confound, 
effect.confound, ii,method){
  prop.t2=  prop.t/(rr.sg*prop.sg+(1-prop.sg))
  prop.t1= rr.sg*prop.t2 
  beta0.0 <- 1.4
  beta0.1 <- -0.4
  simulation <- simulate (nn=nn, prop.sg = prop.sg, prop.t= prop.t, rr.sg=rr.sg, n.rep = n.rep, 
effect.trt.outcome=c(-0.7,0), method = method, ps.formula,beta0.0=beta0.0, beta0.1 = 
beta0.1 ,cor.confound= cor.confound, effect.confound=effect.confound )
  simulation$effect <- ii
  return(simulation)
}


nn_effect <- function(nn, prop.sg, prop.t, rr.sg, n.rep , effect.trt.outcome=c(-0.7,0), method , 
ps.formula){
  prop.t2=  prop.t/(rr.sg*prop.sg+(1-prop.sg))
  prop.t1= rr.sg*prop.t2 
  beta0.0 <- 1.4
  beta0.1 <- -0.4
  simulation <- simulate (nn=nn, prop.sg = prop.sg, prop.t= prop.t, rr.sg=rr.sg, n.rep = n.rep, 
effect.trt.outcome=c(-0.7,0), method = method, ps.formula,beta0.0=beta0.0, beta0.1 = 
beta0.1  )
  simulation$effect <- nn
  return(simulation)
}

diff_effect <- function(nn, prop.sg, prop.t, rr.sg, n.rep,  ps.formula, prop1, prop2,method){
  prop.t2=  prop.t/(rr.sg*prop.sg+(1-prop.sg))
  prop.t1= rr.sg*prop.t2 
  beta0.0 <- 1.4
  beta0.1 <- -0.4
  
  simulation <- simulate (nn=nn, prop.sg = prop.sg, prop.t= prop.t, rr.sg=rr.sg, n.rep = n.rep, 
effect.trt.outcome=c(-0.7,0), method = method, ps.formula, beta0.0=beta0.0, beta0.1 = 
beta0.1, prev1=prop1, prev2=prop2 )
  
  simulation$effect <- prop2-prop1
  
  return(simulation)
}

simu300 <- function(nn, prop.sg, prop.t, rr.sg, n.rep,  ps.formula, ii,method, 
effect.trt.theo,effect.trt.outcome=c(-0.7,0), cor.confound=0, effect.confound=1.3, prev1=0.5, 
prev2=0.5, effect.sg.outcome=-log(2.5), puissance=F, effect.var=1, effect.var2=1, overlap=1, 
var.overlap=F){
  prop.t2=  prop.t/(rr.sg*prop.sg+(1-prop.sg))
  prop.t1= rr.sg*prop.t2 
  beta0.0 <- 1.4
  beta0.1 <- -0.4
  simulation <- simulate2(nn=nn, prop.sg = prop.sg, prop.t= prop.t, rr.sg=rr.sg, n.rep = n.rep, 
effect.trt.outcome=effect.trt.outcome, method = method, ps.formula,beta0.0=beta0.0, 
beta0.1 = beta0.1 ,cor.confound= cor.confound, 
effect.confound=effect.confound,effect.trt.theo=effect.trt.theo )
  return(simulation)
}  

###########################################################################
###########################
####################################    Simulations     
##############################################
###########################################################################
###########################

# using different PS models
print("simulation 1")

ps.formula.test <- c(ps.formula.true.ps,
                     ps.formula.ninteract,
                     ps.formula.interact,
                     ps.formula.var.colid,
                     ps.formula.var.instru)
ps.formula.char <- as.character(ps.formula.test)

simulation1 <- foreach (i=1:length(ps.formula.test),
                        .packages = c("boot", "WeightIt", "MatchIt", "simsurv", "survey", 
                                      "broom","QualInt", "survival","tidyverse", "doParallel"),
                        .errorhandling="pass"
) %:%
  foreach (j=c(1:6),
           .combine= rbind,
           .packages = c("boot", "WeightIt", "MatchIt", "simsurv", "survey",
                         "broom","QualInt", "survival","tidyverse", "doParallel"),
           .errorhandling="pass") %dopar% {
             sg_effect(nn=nn, prop.sg = prop.sg, prop.t = prop.t, rr.sg = rr.sg, n.rep = n.rep, 
ps.formula = ps.formula.test[[i]], ii=ps.formula.char[[i]], method=methods[j])
           }

simulation1[[1]]$ps.model <- "True PS"
simulation1[[2]]$ps.model <- "PS without interaction terms"
simulation1[[3]]$ps.model <- "Ps with all interaction terms on the SG"
simulation1[[4]]$ps.model <- "PS with a prognostic variable"
simulation1[[5]]$ps.model <- "PS with an instrumental variable"
simulation1 <- do.call(rbind, simulation1)

simulation1$ps.model2 <- str_wrap(simulation1$ps.model, 25)


# Simulation2 : modifing propoortion of treated

print("simulation 2")

simulation2 <- foreach(i=seq(0.1,0.9,0.1),
                       .combine= rbind,
                       .packages = c("boot", "WeightIt", "MatchIt", "simsurv", "survey", 
                                     "broom","QualInt", "survival","tidyverse", "doParallel"),
                       .errorhandling="pass"
) %:%
  foreach (j=c(1:6),
           .combine= rbind,
           .packages = c("boot", "WeightIt", "MatchIt", "simsurv", "survey",
                         "broom","QualInt", "survival","tidyverse", "doParallel"),
           .errorhandling="pass") %dopar% {
             var_overlap(nn=nn, prop.sg = prop.sg, prop.t = i, rr.sg = 1, n.rep = n.rep, ps.formula = 
ps.formula.true.ps, ii=i,method = methods[j])
           }


verif2 <- foreach(i=seq(0.1,0.9,0.1),
                  .combine= rbind,
                  .packages = c("boot", "WeightIt", "MatchIt", "simsurv", "survey", 
                                "broom","QualInt", "survival","tidyverse", "doParallel"),
                  .errorhandling="pass"
) %:%
  foreach (j=c(1:6),
           .combine= rbind,
           .packages = c("boot", "WeightIt", "MatchIt", "simsurv", "survey",
                         "broom","QualInt", "survival","tidyverse", "doParallel"),
           .errorhandling="pass") %dopar% {
             simu.var.beta0(nn=nn, prop.sg = prop.sg, prop.t = i, rr.sg = 1, n.rep = 30, ps.formula = 
ps.formula.true.ps, ii=i,method = methods[j])
           }

save.image(file="resultats_simulation.RData")


# sim3 : modifiing effect of treatment

print("simulation 3")
# estimation of the bias
simulation3.simu<- foreach (i=seq(-2,0,0.2),
                            .combine= rbind,
                            .packages = c("boot", "WeightIt", "MatchIt", "simsurv", "survey", 
                                          "broom","QualInt", "survival","tidyverse", "doParallel"),
                            .errorhandling="pass"
)%:%
  foreach (j=c(1:6),
           .combine = rbind.data.frame,
           .packages = c("boot", "WeightIt", "MatchIt", "simsurv", "survey",
                         "broom","QualInt", "survival","tidyverse", "doParallel"),
           .errorhandling="pass")  %dopar% {
             trt_effect(nn=nn, prop.sg = prop.sg, prop.t = prop.t, rr.sg = rr.sg, n.rep = n.rep, 
ps.formula = ps.formula.true.ps, ii = i, trt.effect = i, method = methods[j])$simu
           }
# estimation of the power of the test
simulation3.pow<- foreach (i=seq(-1,0,0.1),
                           .combine= rbind,
                           .packages = c("boot", "WeightIt", "MatchIt", "simsurv", "survey", 
                                         "broom","QualInt", "survival","tidyverse", "doParallel"),
                           .errorhandling="remove"
)%:%
  foreach (j=c(1:6),
           .combine = rbind.data.frame,
           .packages = c("boot", "WeightIt", "MatchIt", "simsurv", "survey",
                         "broom","QualInt", "survival","tidyverse", "doParallel"),
           .errorhandling="remove")  %dopar% {
             trt_effect(nn=nn, prop.sg = prop.sg, prop.t = prop.t, rr.sg = rr.sg, n.rep = n.rep, 
ps.formula = ps.formula.true.ps, ii = i, trt.effect = i, method = methods[j])$power
           }


# with n=300
simulation3bis.pow<- foreach (i=seq(-3,0,0.2),
                          .combine= rbind,
                          .packages = c("boot", "WeightIt", "MatchIt", "simsurv", "survey", 
                                        "broom","QualInt", "survival","tidyverse", "doParallel"),
                          .errorhandling="pass") %:% 
  foreach (j=c(1:6),
           .combine= rbind.data.frame,
           .packages = c("boot", "WeightIt", "MatchIt", "simsurv", "survey",
                         "broom","QualInt", "survival","tidyverse", "doParallel"),
           .errorhandling="pass")  %dopar% {
             trt_effect(nn=300, prop.sg = prop.sg, prop.t = prop.t, rr.sg = rr.sg, n.rep = n.rep, 
ps.formula = ps.formula.true.ps, ii = i, trt.effect = i, method = methods[j])$power
           }


#sim4 :  modifiing proportion of treated in the SG1

print("simulation 4")

simulation4 <- foreach (i=seq(0.4,2.5,0.2),
                        .combine= rbind,
                        .packages = c("boot", "WeightIt", "MatchIt", "simsurv", "survey", 
                                      "broom","QualInt", "survival","tidyverse", "doParallel"),
                        .errorhandling="pass") %:%
  foreach (j=c(1:6),
           .combine= rbind,
           .packages = c("boot", "WeightIt", "MatchIt", "simsurv", "survey",
                         "broom","QualInt", "survival","tidyverse", "doParallel"),
           .errorhandling="pass") %dopar% {
             var_overlap(nn=nn, prop.sg = prop.sg, prop.t = prop.t, rr.sg = i, n.rep = n.rep, 
ps.formula = ps.formula.true.ps, ii = i,method = methods[j])
           }

verif4 <- foreach (i=seq(0.4,2.6,0.2),
                   .combine= rbind,
                   .packages = c("boot", "WeightIt", "MatchIt", "simsurv", "survey", 
                                 "broom","QualInt", "survival","tidyverse", "doParallel"),
                   .errorhandling="pass") %:%
  foreach (j=c(1:6),
           .combine= rbind,
           .packages = c("boot", "WeightIt", "MatchIt", "simsurv", "survey",
                         "broom","QualInt", "survival","tidyverse", "doParallel"),
           .errorhandling="pass") %dopar% {
             simu.var.beta0(nn=nn, prop.sg = prop.sg, prop.t = i, rr.sg = 1, n.rep = 30, ps.formula = 
ps.formula.true.ps, ii=i,method = methods[j])
           }
print("simulation 4bis")

# modifiing the proportion in each sg
simulation4bis <- foreach (i=seq(0.1,0.9,0.1),
                           .combine= rbind,
                           .packages = c("boot", "WeightIt", "MatchIt", "simsurv", "survey", 
                                         "broom","QualInt", "survival","tidyverse", "doParallel"),
                           .errorhandling="pass") %:%
  foreach (j=c(1:6),
           .combine= rbind,
           .packages = c("boot", "WeightIt", "MatchIt", "simsurv", "survey",
                         "broom","QualInt", "survival","tidyverse", "doParallel"),
           .errorhandling="pass") %dopar% {
             var_overlap(nn=nn, prop.sg = i, prop.t = prop.t, rr.sg = rr.sg, n.rep = n.rep, ps.formula 
= ps.formula.true.ps, ii = i,method =  methods[j])
           }
# check
verif4bis <- foreach (i=seq(0.1,0.9,0.1),
                      .combine= rbind,
                      .packages = c("boot", "WeightIt", "MatchIt", "simsurv", "survey", 
                                    "broom","QualInt", "survival","tidyverse", "doParallel"),
                      .errorhandling="pass") %:%
  foreach (j=c(1:6),
           .combine= rbind,
           .packages = c("boot", "WeightIt", "MatchIt", "simsurv", "survey",
                         "broom","QualInt", "survival","tidyverse", "doParallel"),
           .errorhandling="pass") %dopar% {
             verif(nn=nn, prop.sg = i, prop.t = prop.t, rr.sg = 1, n.rep = 30, ps.formula = 
ps.formula.true.ps, ii=i,method = methods[j])
           }
save.image(file="resultats_simulation.RData")

# Modifiing the number of patients in the overall 

print("simulation 5")

simulation5 <- NULL

effect.trt.theo <- simulate_benchmark(prop.sg = prop.sg, prop.t= prop.t, rr.sg=rr.sg, 
effect.trt.outcome=c(-0.7,0), beta0.0=0.3, beta0.1 = -1.9, cor.confound=0, 
effect.confound=1.3, prev1=0.5, prev2=0.5, effect.sg.outcome=-log(2.5), effect.var=1 , 
effect.var2=1, overlap=1)
print("bench ok")
for(i in seq(500,5000,500)){
  for(j in c(1:4)){
    simu <- foreach (n=1:n.rep,
                     .combine = rbind.data.frame,
                     .packages = c("boot", "WeightIt", "MatchIt", "simsurv", "survey",
                                   "broom","QualInt", "survival","tidyverse", "doParallel"),
                     .errorhandling="remove")  %dopar% {
                       simu300(nn=(i), prop.sg = prop.sg, prop.t= prop.t, rr.sg=rr.sg, n.rep = 1,
                               effect.trt.outcome=c(-0.7,0), method = methods[j], ps.formula= 
ps.formula.true.ps, ii=i, effect.trt.theo=effect.trt.theo)
                     }
    
    tmp <- simu %>% group_by(method) %>% summarise(
      biais=mean(biais),
      couv=mean(couv),
      var=mean(var),
      mse=mean(biais^2),
      sd.estimate=sd(estimate)
    )
    tmp$error <- (n.rep-sum(complete.cases(simu$biais))/4)/n.rep
    tmp$monte.carlo.biais <- tmp$sd.estimate/sqrt(2*(n.rep-1))
    tmp$effect=i
    tmp$ps.method <- methods[j]
    simulation5 <- rbind(simulation5, tmp)
    simulation5 %>% as.data.frame(simulation5)
  }
  print(i)
}


# Sim 5bis : estimating the power of the interaction test, variing number of patients
print("simulation 5bis")

simulation5bis<- foreach (i=seq(500,5000,500),
                          .combine= rbind,
                          .packages = c("boot", "WeightIt", "MatchIt", "simsurv", "survey", 
                                        "broom","QualInt", "survival","tidyverse", "doParallel"),
                          .errorhandling="pass"
)%:%
  foreach (j=c(1:6),
           .combine= rbind.data.frame,
           .packages = c("boot", "WeightIt", "MatchIt", "simsurv", "survey",
                         "broom","QualInt", "survival","tidyverse", "doParallel"),
           .errorhandling="pass")  %dopar% {
             trt_effect(nn=i, prop.sg = prop.sg, prop.t = prop.t, rr.sg = rr.sg, n.rep = n.rep, 
ps.formula = ps.formula.true.ps, ii = i, trt.effect = -0.7, method = methods[j])$power
           }


print("simulation 5ter")
# sim 5ter : estimating the alpha risk
simulation5ter<- foreach (i=seq(500,5000,500),
                          .combine= rbind,
                          .packages = c("boot", "WeightIt", "MatchIt", "simsurv", "survey", 
                                        "broom","QualInt", "survival","tidyverse", "doParallel"),
                          .errorhandling="pass"
)%:%
  foreach (j=c(1:6),
           .combine= rbind.data.frame,
           .packages = c("boot", "WeightIt", "MatchIt", "simsurv", "survey",
                         "broom","QualInt", "survival","tidyverse", "doParallel"),
           .errorhandling="pass")  %dopar% {
             trt_effect(nn=i, prop.sg = prop.sg, prop.t = prop.t, rr.sg = rr.sg, n.rep = n.rep, 
ps.formula = ps.formula.true.ps, ii = i, trt.effect = 0, method = methods[j])$power
           }


#sim6 :  with aconfounder


print("simulation 6")

confound <- data.frame(cor= c(0, 3, 2, 1.5,1, 0.5),
                       effect=c(1,1.2,1.5,2,2.5,3))
simulation6 <- foreach (i=1:6,
                        .packages = c("boot", "WeightIt", "MatchIt", "simsurv", "survey", 
                                      "broom","QualInt", "survival","tidyverse", "doParallel"),
                        .errorhandling="pass"
) %:%
  foreach (j=c(1:6),
           .combine= rbind,
           .packages = c("boot", "WeightIt", "MatchIt", "simsurv", "survey",
                         "broom","QualInt", "survival","tidyverse", "doParallel"),
           .errorhandling="pass") %dopar% {
             effect_confound(nn=nn, prop.sg = prop.sg, prop.t = prop.t,method = methods[j], rr.sg 
= rr.sg, n.rep = n.rep, ps.formula = ps.formula.true.ps,cor.confound= confound$cor[i], 
effect.confound=confound$effect[i],ii = i)
           }


simulation6[[1]]$ps.model <- "No confounder forgotten"
simulation6[[2]]$ps.model <- "Highly correlated - Low impact"
simulation6[[3]]$ps.model <- "M-"
simulation6[[4]]$ps.model <- "Moderate"
simulation6[[5]]$ps.model <- "M+"
simulation6[[6]]$ps.model <- "Poorly correlated - High impact"
simulation6 <- do.call(rbind, simulation6)

simulation6$ps.model2 <- str_wrap(simulation6$ps.model, 15)

#sim7 : variing the bernouilli simulation in each subgroups
print("simulation 7")


simulation7 <- foreach (i=c(0.5,0.4,0.3,0.2),
                        .packages = c("boot", "WeightIt", "MatchIt", "simsurv", "survey", 
                                      "broom","QualInt", "survival","tidyverse", "doParallel"),
                        .combine=rbind,
                        .errorhandling="pass"
) %:%
  foreach (j=c(1:6),
           .combine= rbind,
           .packages = c("boot", "WeightIt", "MatchIt", "simsurv", "survey",
                         "broom","QualInt", "survival","tidyverse", "doParallel"),
           .errorhandling="pass") %dopar% {
             diff_effect(nn=nn, prop.sg = prop.sg, prop.t = prop.t,method = methods[j], rr.sg = 
rr.sg, n.rep = n.rep, ps.formula = ps.formula.true.ps,prop1= i, prop2=1-i)
           }


# sim8 : variing the effect of the subgroup on the outcome
print("simulation 8")
simulation8 <- foreach (i=-log(seq(1,4, 0.25)),
                        .packages = c("boot", "WeightIt", "MatchIt", "simsurv", "survey", 
                                      "broom","QualInt", "survival","tidyverse", "doParallel"),
                        .combine=rbind,
                        .errorhandling="pass"
) %:%
  foreach (j=c(1:6),
           .combine= rbind,
           .packages = c("boot", "WeightIt", "MatchIt", "simsurv", "survey",
                         "broom","QualInt", "survival","tidyverse", "doParallel"),
           .errorhandling="pass") %dopar% {
             sg_effect(nn=nn, prop.sg = prop.sg, prop.t = prop.t,method = methods[j], rr.sg = rr.sg, 
n.rep = n.rep, ps.formula = ps.formula.true.ps, ii=i, effect.sg.outcome=i)
           }

save.image(file="resultats_simulation.RData")

# sim9 : variing the effect of the covariates with an interaction with the subgroup
print("simulation 9")
simulation9 <- foreach (i=list(c(1,1.5), c(1.5,1),c(1,1), c(2,1), c(1,2),
                               c(1,2.5), c(1,3), c(1,3.5), c(1,4),  c(1,4.5),  c(1,5),
                               c(2.5,1), c(3,1), c(3.5,1), c(4,1),  c(4.5,1),  c(5,1),
                               c(1,5.5), c(1,6), c(1,6.5), c(1,7),  c(1,7.5),  c(1,8), 
                               c(5.5,1), c(6,1), c(6.5,1), c(7,1),  c(7.5,1),  c(8,1)),
                        .packages = c("boot", "WeightIt", "MatchIt", "simsurv", "survey", 
                                      "broom","QualInt", "survival","tidyverse", "doParallel"),
                        .combine=rbind,
                        .errorhandling="pass") %:% foreach (j=c(1:6),
                                                            .combine= rbind,
                                                            .packages = c("boot", "WeightIt", "MatchIt", "simsurv", 
"survey",
                                                                          "broom","QualInt", "survival","tidyverse", 
"doParallel"),
                                                            .errorhandling="pass") %dopar% {
                                                              var_effect(nn=nn, prop.sg = prop.sg, prop.t = 
prop.t,method = methods[j], rr.sg = rr.sg, n.rep = n.rep, ps.formula = ps.formula.true.ps, ii=i, 
effect.var = i[1], effect.var2 = i[2])
                                                            }
# sim10 : variing the overlap
print("simulation 10")
simulation10 <- foreach (i=seq(0.5,2,0.1),
                         .packages = c("boot", "WeightIt", "MatchIt", "simsurv", "survey", 
                                       "broom","QualInt", "survival","tidyverse", "doParallel"),
                         .combine = rbind,
                         .errorhandling="pass"
) %:%
  foreach (j=c(1:6),
           .combine= rbind,
           .packages = c("boot", "WeightIt", "MatchIt", "simsurv", "survey",
                         "broom","QualInt", "survival","tidyverse", "doParallel"),
           .errorhandling="pass") %dopar% {
             var_overlap(nn=nn, prop.sg = prop.sg, prop.t = prop.t,method = methods[j], rr.sg = 
rr.sg, n.rep = n.rep, ps.formula = ps.formula.true.ps, overlap = i, ii=i)
           }

#sim11 : variing the difference of the bernouilli distribution in each subgroups
print("simulation 11")
diff=list(var1= c(0.7,0.6,0.5,0.4,0.3,0.2),
          var2= c(0.3,0.4,0.5,0.6,0.7,0.8))
simulation11 <- foreach (i=seq(1,6),
                         .packages = c("boot", "WeightIt", "MatchIt", "simsurv", "survey", 
                                       "broom","QualInt", "survival","tidyverse", "doParallel"),
                         .combine = rbind,
                         .errorhandling="pass"
) %:%
  foreach (j=c(1:6),
           .combine= rbind,
           .packages = c("boot", "WeightIt", "MatchIt", "simsurv", "survey",
                         "broom","QualInt", "survival","tidyverse", "doParallel"),
           .errorhandling="pass") %dopar% {
             var_overlap(nn=nn, prop.sg = prop.sg, prop.t = prop.t,method = methods[j], rr.sg = 
rr.sg, n.rep = n.rep, ps.formula = ps.formula.true.ps, overlap = 1, prev1=diff$var1[i], 
prev2=diff$var2[i], ii=diff$var1[i])
           }

# Simulations with n = 300
nn <- 300
#sim12 : varying PS models
simulation12 <- NULL
ps.formula.test <- c(ps.formula.true.ps,
                     ps.formula.ninteract,
                     ps.formula.interact,
                     ps.formula.var.colid,
                     ps.formula.var.instru)
ps.formula.char <- as.character(ps.formula.test)

ps.models <- c("True PS","PS without interaction terms", "Ps with all interaction terms on the 
SG",
               "PS with a prognostic variable","PS with an instrumental variable")
effect.trt.theo <- simulate_benchmark(prop.sg = prop.sg, prop.t= prop.t, rr.sg=rr.sg, 
effect.trt.outcome=c(-0.7,0), beta0.0=0.3, beta0.1 = -1.9, cor.confound=0, 
effect.confound=1.3, prev1=0.5, prev2=0.5, effect.sg.outcome=-log(2.5), effect.var=1 , 
effect.var2=1, overlap=1)
print("Bench ok - Number of simulations to do :")
print(length(ps.formula.test))
for(i in c(1:length(ps.formula.test))){
  for(j in c(1:4)){
    simu <- foreach (n=1:n.rep,
                     .combine = rbind.data.frame,
                     .packages = c("boot", "WeightIt", "MatchIt", "simsurv", "survey",
                                   "broom","QualInt", "survival","tidyverse", "doParallel"),
                     .errorhandling="remove")  %dopar% {
                       simu300(nn=nn, prop.sg = prop.sg, prop.t = prop.t,method = methods[j], rr.sg = 
rr.sg, n.rep = 1,ps.formula = ps.formula.test[[i]], ii=ps.formula.char[[i]],cor.confound= 0, 
effect.confound=1.3,effect.trt.theo=effect.trt.theo)
                     }
     tmp <- simu %>% group_by(method) %>% summarise(
      error=(n.rep-sum(complete.cases(biais)))/n.rep,
      biais=mean(biais, na.rm=T),
      couv=mean(couv, na.rm=T),
      var=mean(var, na.rm=T),
      mse=mean(biais^2, na.rm=T),
      sd.estimate=sd(estimate, na.rm=T)
    )
    tmp$monte.carlo.biais <- tmp$sd.estimate/sqrt(2*(n.rep-1))
    tmp$ps.model=ps.models[i]
    tmp$ps.method <- methods[j]
    simulation12 <- rbind(simulation12, tmp)
    simulation12 <-  as.data.frame(simulation12)
  }
  print(i)
}


simulation12$ps.model2 <- str_wrap(simulation12$ps.model, 25)
# sim13 : with an unknown confounder and n=300
print("simulation 13")
simulation13 <- NULL
confound <- data.frame(cor= c(0, 3, 2, 1.5,1, 0.5),
                       effect=c(1,1.2,1.5,2,2.5,3))

for(i in c(1:6)){
  effect.trt.theo <- simulate_benchmark(prop.sg = prop.sg, prop.t= prop.t, rr.sg=rr.sg, 
effect.trt.outcome=c(-0.7,0), beta0.0=0.3, beta0.1 = -1.9, cor.confound=confound$cor[i], 
effect.confound=confound$effect[i], prev1=0.5, prev2=0.5, effect.sg.outcome=-log(2.5), 
effect.var=1 , effect.var2=1, overlap=1)
  print(i)
  for(j in c(1:4)){
    simu <- foreach (n=1:n.rep,
                     .combine = rbind.data.frame,
                     .packages = c("boot", "WeightIt", "MatchIt", "simsurv", "survey",
                                   "broom","QualInt", "survival","tidyverse", "doParallel"),
                     .errorhandling="remove")  %dopar% {
                       simu300(nn=nn, prop.sg = prop.sg, prop.t = prop.t,method = methods[j], rr.sg = 
rr.sg, n.rep = 1, ps.formula = ps.formula.true.ps,cor.confound= confound$cor[i], 
effect.confound=confound$effect[i],ii = i, effect.trt.theo=effect.trt.theo)
                     }
    tmp <- simu %>% group_by(method) %>% summarise(
      error=(n.rep-sum(complete.cases(biais)))/n.rep,
      biais=mean(biais, na.rm=T),
      couv=mean(couv, na.rm=T),
      var=mean(var, na.rm=T),
      mse=mean(biais^2, na.rm=T),
      sd.estimate=sd(estimate, na.rm=T)
    )
    tmp$monte.carlo.biais <- tmp$sd.estimate/sqrt(2*(n.rep-1))
    tmp$ii=i
    tmp$ps.method <- methods[j]
    simulation13 <- rbind(simulation13, tmp)
    simulation13 <-  as.data.frame(simulation13)
  }
}


simulation13$ps.model[simulation13$ii==1] <- "No confounder forgotten"
simulation13$ps.model[simulation13$ii==2] <- "Highly correlated - Low impact"
simulation13$ps.model[simulation13$ii==3] <- "M-"
simulation13$ps.model[simulation13$ii==4] <- "Moderate"
simulation13$ps.model[simulation13$ii==5] <- "M+"
simulation13$ps.model[simulation13$ii==6] <- "Poorly correlated - High impact"


simulation13$ps.model2 <- str_wrap(simulation13$ps.model, 15)
# sim 14 : varying effect trt outcome in SG1
print("simu14")
simulation14 <- NULL
for(i in seq(-2,0,0.2)){
  effect.trt.theo <- simulate_benchmark(prop.sg = prop.sg, prop.t= prop.t, rr.sg=rr.sg, 
effect.trt.outcome=c(i,0), beta0.0=0.3, beta0.1 = -1.9, cor.confound=0, effect.confound=1.3, 
prev1=0.5, prev2=0.5, effect.sg.outcome=-log(2.5), effect.var=1 , effect.var2=1, overlap=1)
  print(i)
  for(j in c(1:4)){
    simu <- foreach (n=1:n.rep,
                     .combine = rbind.data.frame,
                     .packages = c("boot", "WeightIt", "MatchIt", "simsurv", "survey",
                                   "broom","QualInt", "survival","tidyverse", "doParallel"),
                     .errorhandling="remove")  %dopar% {
                       simu300(nn=nn, prop.sg = prop.sg, prop.t = prop.t,method = methods[j], 
effect.trt.outcome=c(i,0),rr.sg = rr.sg, n.rep = 1, ps.formula = 
ps.formula.true.ps,cor.confound= 0, effect.confound=1.3,ii = i, effect.trt.theo=effect.trt.theo)
                     }
    tmp <- simu %>% group_by(method) %>% summarise(
      error=(n.rep-sum(complete.cases(biais)))/n.rep,
      biais=mean(biais, na.rm=T),
      couv=mean(couv, na.rm=T),
      var=mean(var, na.rm=T),
      mse=mean(biais^2, na.rm=T),
      sd.estimate=sd(estimate, na.rm=T))
    
    tmp$monte.carlo.biais <- tmp$sd.estimate/sqrt(2*(n.rep-1))
    tmp$effect=i
    tmp$ps.method <- methods[j]
    simulation14 <- rbind(simulation14, tmp)
    simulation14 <-  as.data.frame(simulation14)
    
  }
}
print("end of simu 14") 

stopImplicitCluster()
save.image(file="resultats_simulation.RData")


############################## plot 
#############################################

#tests

plot.biais1 <- simulation1  %>%  
  ggplot()+geom_point(aes(x=factor(ps.model2), y=biais, col=factor(method)))+theme_bw()+
  geom_line(aes(x=factor(ps.model2), y=biais, col=factor(method), group=factor(method)), 
alpha=1)+
  xlab("PS model")+ylab("Bias")+labs(col="Strategy")+
  geom_hline(yintercept = 0, lty=2, alpha=.6)+
  scale_color_lancet(labels=c("Across subsets: S1","Across subsets: S2",  
                              "Within subsets: S1","Within subsets: S2"))+
  facet_wrap(~ps.method, ncol=2)+scale_x_discrete(guide=guide_axis(angle = 60))
plot.biais1


plot.power <- simulation3.pow %>% ggplot +
  geom_point(aes(x=effect, y=as.numeric(puissance.quali), 
col=factor(method)))+theme_bw()+
  geom_line(aes(x=effect, y=as.numeric(puissance.quali), col=factor(method), 
group=factor(method)))+
  xlab("Treatment effect in the subset 1 (log HR)")+ylab("Power")+labs(col="Method")+
  scale_color_lancet()+
  facet_wrap(~factor(ps.method), 
ncol=2)+scale_x_continuous()+scale_y_continuous(labels=scales::percent)
plot.power


###########################################################################
#########################################
####                                                Figures                                                     ####
###########################################################################
#########################################


library(cowplot)
labels.ps.method <-  c(ATO = "Overlap weighting", 
                       ATTmatch = "PS matching without replacement",
                       ATTmatch.w.rep = "PS matching with replacement",
                       ATTweight = "SMRW weighting")
legends <- get_legend(plot.biais1)
legends2 <- get_legend(plot.power)

# Figure 1
plot1.1 <- simulation1  %>%   filter(ps.method!="ATTmatch.caliper0.1") %>%  
filter(ps.method!="ATTmatch.w.rep.caliper0.1") %>% 
  ggplot()+geom_pointrange(aes(x=factor(ps.model2), y=biais, 
ymin=biais+qnorm(0.025)*monte.carlo.biais, ymax=biais+qnorm(0.975)*monte.carlo.biais,
                               col=factor(method)), alpha=0.7, position=position_dodge(width = 0),fatten 
= .7)+theme_bw()+
  geom_line(aes(x=factor(ps.model2), y=biais, col=factor(method), 
group=factor(method)),alpha=.7)+
  xlab("PS model")+ylab("Bias")+labs(col="Strategy")+
  geom_hline(yintercept = 0, lty=2, alpha=.6)+
  scale_color_lancet(labels=c("Across subsets: S1","Across subsets: S2",  
                              "Within subsets: S1","Within subsets: S2"))+
  facet_wrap(~ps.method, ncol=2, labeller = 
as_labeller(labels.ps.method))+scale_x_discrete(guide=guide_axis(angle = 60))+
  theme(legend.position = "none")
plot1.1

simulation1  %>%  filter(ps.method!="ATTmatch.caliper0.1") %>%  
filter(ps.method!="ATTmatch.w.rep.caliper0.1") %>% 
  ggplot()+geom_pointrange(aes(x=factor(ps.model2), y=biais, 
ymin=biais+qnorm(0.025)*monte.carlo.biais, ymax=biais+qnorm(0.975)*monte.carlo.biais,
                               col=factor(method)), alpha=0.7, position=position_dodge(width = 0),fatten 
= .7)+theme_bw()+
  geom_line(aes(x=factor(ps.model2), y=biais, col=factor(method), 
group=factor(method)),alpha=.7)+
  xlab("PS model")+ylab("Bias")+labs(col="Strategy")+
  geom_hline(yintercept = 0, lty=2, alpha=.6)+
  scale_color_lancet(labels=c("Across subsets: S1","Across subsets: S2",  
                              "Within subsets: S1","Within subsets: S2"))+
  facet_wrap(~ps.method, ncol=2, labeller = 
as_labeller(labels.ps.method))+scale_x_discrete(guide=guide_axis(angle = 60))+
  theme(legend.position = "none")+
  geom_bar(aes(x=factor(ps.model2), y=as.numeric(errors)/1, fill=factor(method)), 
stat="identity",position=position_dodge(), alpha=.3)+
  scale_y_continuous(sec.axis=sec_axis(~.*1, name="Convergence problems (%)", labels = 
scales::percent))

plot1.2<- simulation1 %>%  filter(ps.method!="ATTmatch.caliper0.1") %>%  
filter(ps.method!="ATTmatch.w.rep.caliper0.1") %>% 
  ggplot()+geom_point(aes(x=factor(ps.model2), y=var, col=factor(method)))+theme_bw()+
  geom_line(aes(x=factor(ps.model2), y=var, col=factor(method), group=factor(method)))+
  xlab("PS model")+ylab("Variance")+labs(col="Strategy")+
  geom_hline(yintercept = 0, lty=2, alpha=.6)+
  scale_color_lancet( labels=c("Across subsets: S1","Across subsets: S2",  
                               "Within subsets: S1","Within subsets: S2"))+
  facet_wrap(~ps.method, ncol=2, labeller = 
as_labeller(labels.ps.method))+scale_x_discrete(guide=guide_axis(angle = 60))+
  theme(legend.position = "none")
plot1.2
plot1.3 <- simulation1 %>%  filter(ps.method!="ATTmatch.caliper0.1") %>%  
filter(ps.method!="ATTmatch.w.rep.caliper0.1") %>% 
  ggplot()+geom_point(aes(x=factor(ps.model2), y=couv, col=factor(method)))+theme_bw()+
  geom_line(aes(x=factor(ps.model2), y=couv, col=factor(method), group=factor(method)))+
  xlab("PS model")+ylab("Confidence interval cover")+labs(col="Strategy")+
  geom_hline(yintercept = 0.95, lty=2, alpha=.6)+
  scale_color_lancet( labels=c("Across subsets: S1","Across subsets: S2",  
                               "Within subsets: S1","Within subsets: S2"))+
  facet_wrap(~ps.method, ncol=2, labeller = 
as_labeller(labels.ps.method))+scale_x_discrete(guide=guide_axis(angle = 
60))+scale_y_continuous(labels=scales::percent)+
  theme(legend.position = "none")
plot1.3

fig1 <- cowplot::plot_grid(plot1.1, plot1.2, plot1.3, legends, ncol=2, labels = c('A',"B","C",""))
fig1

# Figure 2


plot2.1 <- simulation3.simu %>%   filter(ps.method!="ATTmatch") %>% 
filter(ps.method!="ATTmatch.caliper0.1") %>%  
filter(ps.method!="ATTmatch.w.rep.caliper0.1") %>% 
filter(ps.method!="ATTmatch.caliper0.1") %>%  
filter(ps.method!="ATTmatch.w.rep.caliper0.1") %>% 
  ggplot()+geom_pointrange(aes(x=(effect), y=biais, 
ymin=biais+qnorm(0.025)*monte.carlo.biais, ymax=biais+qnorm(0.975)*monte.carlo.biais,
                               col=factor(method)), alpha=0.7, position=position_dodge(width = 0),fatten 
= .7)+theme_bw()+
  geom_line(aes(x=effect, y=biais, col=factor(method)))+
  xlab("Treatment effect in the subset (log HR)")+ylab("Bias")+labs(col="Strategy")+
  geom_hline(yintercept = 0, lty=2, alpha=.6)+
  scale_color_lancet( labels=c("Across subsets: S1","Across subsets: S2",  
                               "Within subsets: S1","Within subsets: S2"))+
  facet_wrap(~ps.method, ncol=2, labeller = 
as_labeller(labels.ps.method))+scale_x_continuous()+
  theme(legend.position = c(.8,.2))

plot2.1

plot2.2 <- simulation3.simu %>%   filter(ps.method!="ATTmatch") %>% 
filter(ps.method!="ATTmatch.caliper0.1") %>%  
filter(ps.method!="ATTmatch.w.rep.caliper0.1") %>% 
  ggplot()+geom_point(aes(x=effect, y=var, col=factor(method)))+theme_bw()+  
  geom_line(aes(x=effect, y=var, col=factor(method)))+
  xlab("Treatment effect in the subset (log HR)")+ylab("Variance")+labs(col="Strategy")+
  geom_hline(yintercept = 0, lty=2, alpha=.6)+
  scale_color_lancet( labels=c("Across subsets: S1","Across subsets: S2",  
                               "Within subsets: S1","Within subsets: S2"))+
  facet_wrap(~ps.method, ncol=2, labeller = 
as_labeller(labels.ps.method))+scale_x_continuous()+
  theme(legend.position = c(.8,.2))
plot2.2

plot2.3 <- simulation3.simu %>%   filter(ps.method!="ATTmatch") %>% 
filter(ps.method!="ATTmatch.caliper0.1") %>%  
filter(ps.method!="ATTmatch.w.rep.caliper0.1") %>% 
  ggplot()+geom_point(aes(x=effect, y=couv, col=factor(method)))+theme_bw()+
  geom_line(aes(x=effect, y=couv, col=factor(method)))+
  xlab("Treatment effect in the subset (log HR)")+ylab("Confidence interval 
cover")+labs(col="Strategy")+
  geom_hline(yintercept = 0.95, lty=2, alpha=.6)+
  scale_color_lancet( labels=c("Across subsets: S1","Across subsets: S2",  
                               "Within subsets: S1","Within subsets: S2"))+
  facet_wrap(~ps.method, ncol=2, labeller = 
as_labeller(labels.ps.method))+scale_x_continuous()+
  scale_y_continuous(labels=scales::percent)+ theme(legend.position = c(.8,.2))
plot2.3

fig2 <- plot_grid(plot2.1, plot2.2, plot2.3, ncol=1, labels=c('A',"B","C"))
fig2

# Figure 3
simulation2A <- simulation2 %>% filter(ps.method=="ATTmatch") %>% group_by(effect) %>% 
mutate(match.m=mean(match, na.rm=T)) %>% mutate(prop.t.m=mean(prop.t))
plot3.1 <- simulation2A %>%  filter(ps.method=="ATTmatch") %>% 
  ggplot()+geom_pointrange(aes(x=(prop.t), y=biais, 
ymin=biais+qnorm(0.025)*monte.carlo.biais, ymax=biais+qnorm(0.975)*monte.carlo.biais,
                               col=factor(method)), alpha=0.7, position=position_dodge(width = 0),fatten 
= .7)+theme_bw()+
  geom_line(aes(x=(prop.t), y=biais, col=factor(method)))+xlab("Mean proportion of patients 
treated")+ylab("Bias")+labs(col="Strategy")+
  geom_hline(yintercept = 0, lty=2, alpha=.6)+
  scale_color_lancet( labels=c("Across subsets: S1","Across subsets: S2",  
                               "Within subsets: S1","Within subsets: S2"))+
  geom_bar(aes(x=(prop.t.m), y=as.numeric(match.m)/4), 
stat="identity",position=position_dodge(), fill='grey',alpha=.1, width = .07)+
  scale_x_continuous(labels = scales::percent)+scale_y_continuous(sec.axis=sec_axis(~.*4, 
name="Treated patients matched (%)", labels = scales::percent))+
  theme(legend.position = "none")
plot3.1

simulation4A <- simulation4 %>% filter(ps.method=="ATTmatch") %>% group_by(effect) %>% 
mutate(match.m=mean(match, na.rm=T)) %>% mutate(rr.sg.m=mean(rr.sg))

plot3.2 <- simulation4A %>%  filter(ps.method=="ATTmatch") %>% filter(effect<2.5) %>% 
  ggplot()+geom_pointrange(aes(x=rr.sg,y=biais, ymin=biais+qnorm(0.025)*monte.carlo.biais, 
ymax=biais+qnorm(0.975)*monte.carlo.biais,
                               col=factor(method)), alpha=0.7, position=position_dodge(width = 0),fatten 
= .7)+theme_bw()+
  geom_line(aes(x=rr.sg, y=biais, col=factor(method)))+
  xlab("Relative risk to be treated in the subset 1 vs. subset 
2")+ylab("Bias")+labs(col="Strategy")+
  geom_hline(yintercept = 0, lty=2, alpha=.6)+
  scale_color_lancet( labels=c("Across subsets: S1","Across subsets: S2",  
                               "Within subsets: S1","Within subsets: S2"))+
  geom_bar(aes(x=rr.sg.m, y=as.numeric(match.m)/2), 
stat="identity",position=position_dodge(), fill='grey',alpha=.1)+
 scale_x_continuous()+scale_y_continuous(sec.axis=sec_axis(~.*2, name="Treated patients 
matched (%)", labels = scales::percent))+
  theme(legend.position = "none")

plot3.2
  
plot3.3 <- simulation3.simu %>%   filter(ps.method=="ATTmatch") %>% 
  ggplot()+geom_pointrange(aes(x=(effect), y=biais, 
ymin=biais+qnorm(0.025)*monte.carlo.biais, ymax=biais+qnorm(0.975)*monte.carlo.biais,
                               col=factor(method)), alpha=0.7, position=position_dodge(width = 0),fatten 
= .7)+theme_bw()+
  geom_line(aes(x=effect, y=biais, col=factor(method)))+
  xlab("Treatment effect in the subset (log HR)")+ylab("Bias")+labs(col="Strategy")+
  geom_hline(yintercept = 0, lty=2, alpha=.6)+
  scale_color_lancet( labels=c("Across subsets: S1","Across subsets: S2",  
                               "Within subsets: S1","Within subsets: S2"))+
  scale_x_continuous()+  theme(legend.position = "none")
plot3.3

fig3 <- plot_grid(plot3.1, plot3.2, plot3.3, legends, ncol=2, labels=c("A","B","C",""))
fig3
# Figure 4

plot4.1 <- simulation6 %>%   filter(ps.method!="ATTmatch") %>% 
filter(ps.method!="ATTmatch.caliper0.1") %>%  
filter(ps.method!="ATTmatch.w.rep.caliper0.1") %>% 
  ggplot()+geom_pointrange(aes(x=factor(ps.model2, levels = c("No 
confounder\nforgotten","Highly\ncorrelated -\nLow impact","M-
","Moderate","M+","Poorly\ncorrelated -\nHigh impact"), 
                                        labels = c("No confounder\nforgotten","Highly\ncorrelated -\nLow 
impact","","Moderate"," ","Poorly\ncorrelated -\nHigh impact")), 
                               y=biais, ymin=biais+qnorm(0.025)*monte.carlo.biais, 
ymax=biais+qnorm(0.975)*monte.carlo.biais,col=factor(method)), alpha=0.7, 
position=position_dodge(width = 0),fatten = .7)+
  theme_bw()+
  geom_line(aes(x=factor(ps.model2, levels = c("No 
confounder\nforgotten","Highly\ncorrelated -\nLow impact","M-
","Moderate","M+","Poorly\ncorrelated -\nHigh impact"), 
                         labels = c("No confounder\nforgotten","Highly\ncorrelated -\nLow 
impact","","Moderate"," ","Poorly\ncorrelated -\nHigh impact")), y=biais, 
col=factor(method), group=factor(method)), alpha=1)+
  xlab("PS model")+ylab("Bias")+labs(col="Strategy")+
  geom_hline(yintercept = 0, lty=2, alpha=.6)+
  scale_color_lancet(  labels=c("Across subsets: S1","Across subsets: S2",  
                                "Within subsets: S1","Within subsets: S2"))+
  facet_wrap(~ps.method, ncol=2, labeller = as_labeller(labels.ps.method))+
  scale_x_discrete(guide=guide_axis(angle = 60))+ 
  theme(legend.position = c(.8,.1))
plot4.1
plot4.2 <- simulation6 %>%  filter(ps.method!="ATTmatch") %>% 
filter(ps.method!="ATTmatch.caliper0.1") %>%  
filter(ps.method!="ATTmatch.w.rep.caliper0.1") %>% 
  ggplot()+geom_point(aes(x=factor(ps.model2, levels = c("No 
confounder\nforgotten","Highly\ncorrelated -\nLow impact","M-
","Moderate","M+","Poorly\ncorrelated -\nHigh impact"), 
                                   labels = c("No confounder\nforgotten","Highly\ncorrelated -\nLow 
impact","","Moderate"," ","Poorly\ncorrelated -\nHigh impact")), y=var, 
col=factor(method)))+theme_bw()+
  geom_line(aes(x=factor(ps.model2, levels = c("No 
confounder\nforgotten","Highly\ncorrelated -\nLow impact","M-
","Moderate","M+","Poorly\ncorrelated -\nHigh impact"), 
                         labels = c("No confounder\nforgotten","Highly\ncorrelated -\nLow 
impact","","Moderate"," ","Poorly\ncorrelated -\nHigh impact")), y=var, col=factor(method), 
group=factor(method)), alpha=1)+
  xlab("PS model")+ylab("Variance")+labs(col="Strategy")+
  geom_hline(yintercept = 0, lty=2, alpha=.6)+
  scale_color_lancet(  labels=c("Across subsets: S1","Across subsets: S2",  
                                "Within subsets: S1","Within subsets: S2"))+
  facet_wrap(~ps.method, ncol=2, labeller = 
as_labeller(labels.ps.method))+scale_x_discrete(guide=guide_axis(angle = 60))+
 theme(legend.position = c(.8,.1))
plot4.2
plot4.3 <- simulation6 %>%  filter(ps.method!="ATTmatch") %>% 
filter(ps.method!="ATTmatch.caliper0.1") %>%  
filter(ps.method!="ATTmatch.w.rep.caliper0.1") %>% 
  ggplot()+geom_point(aes(x=factor(ps.model2, levels = c("No 
confounder\nforgotten","Highly\ncorrelated -\nLow impact","M-
","Moderate","M+","Poorly\ncorrelated -\nHigh impact"), 
                                   labels = c("No confounder\nforgotten","Highly\ncorrelated -\nLow 
impact","","Moderate"," ","Poorly\ncorrelated -\nHigh impact")), y=couv, 
col=factor(method)))+theme_bw()+
  geom_line(aes(x=factor(ps.model2, levels = c("No 
confounder\nforgotten","Highly\ncorrelated -\nLow impact","M-
","Moderate","M+","Poorly\ncorrelated -\nHigh impact"), 
                         labels = c("No confounder\nforgotten","Highly\ncorrelated -\nLow 
impact","","Moderate"," ","Poorly\ncorrelated -\nHigh impact")), y=couv, 
col=factor(method), group=factor(method)), alpha=1)+
  xlab("PS model")+ylab("Confidence interval cover")+labs(col="Strategy")+
  geom_hline(yintercept = 0.95, lty=2, alpha=.6)+
  scale_color_lancet(  labels=c("Across subsets: S1","Across subsets: S2",  
                                "Within subsets: S1","Within subsets: S2"))+
  facet_wrap(~ps.method, ncol=2, labeller = 
as_labeller(labels.ps.method))+scale_x_discrete(guide=guide_axis(angle = 60))+
  theme(legend.position = c(.8,.1))+scale_y_continuous(labels=scales::percent)
plot4.3

fig4 <-  plot_grid(plot4.1, plot4.2, plot4.3, ncol=1, labels=c("A","B","C"))
fig4

# Figure 5

plot5.1 <- simulation5bis %>%  filter(ps.method!="ATTmatch") %>% 
filter(ps.method!="ATTmatch.caliper0.1") %>%  
filter(ps.method!="ATTmatch.w.rep.caliper0.1") %>% ggplot() +
  geom_point(aes(x=effect, y=as.numeric(puissance.quanti), 
col=factor(method)))+theme_bw()+
  geom_line(aes(x=effect, y=as.numeric(puissance.quanti), col=factor(method), 
group=factor(method)))+
  xlab("Number of patients")+ylab("Power")+labs(col="Strategy")+
  scale_color_lancet(  labels=c("Across", "Within"))+
  facet_wrap(~factor(ps.method), ncol=2, labeller = as_labeller(labels.ps.method))+
  scale_x_continuous()+scale_y_continuous(labels=scales::percent)+
  geom_hline(yintercept = 0.8, lty=2, alpha=0.6)+theme(legend.position = c(.8,.2))
plot5.1 

plot5.2 <- simulation3.pow %>% filter(ps.method!="ATTmatch") %>% 
filter(ps.method!="ATTmatch.caliper0.1") %>%  
filter(ps.method!="ATTmatch.w.rep.caliper0.1") %>% 
  ggplot(alpha=.9) + geom_point(aes(x=effect, y=as.numeric(puissance.quanti), 
col=factor(method)))+theme_bw()+
  geom_line(aes(x=effect, y=as.numeric(puissance.quanti), 
col=factor(method),group=factor(method)))+
  xlab("Treatment effect in the subset 1 (log HR)")+ylab("Power")+labs(col="Method")+
  scale_color_lancet()+
  facet_wrap(~factor(ps.method), ncol=2, labeller = as_labeller(labels.ps.method))+
  scale_x_continuous(limits = c(-1,0))+scale_y_continuous(labels=scales::percent)+
  geom_hline(yintercept = 0.8, lty=2, alpha=.6)+theme(legend.position = c(.8,.2))
plot5.2

plot5.3 <- simulation3bis.pow %>% filter(ps.method!="ATTmatch") %>% 
filter(ps.method!="ATTmatch.caliper0.1") %>%  
filter(ps.method!="ATTmatch.w.rep.caliper0.1") %>% filter(effect>=-3.5) %>% 
  ggplot(alpha=.9) + geom_point(aes(x=effect, y=as.numeric(puissance.quanti), 
col=factor(method)))+theme_bw()+
  geom_line(aes(x=effect, y=as.numeric(puissance.quanti), 
col=factor(method),group=factor(method)))+
  xlab("Treatment effect in the subset 1 (log HR)")+ylab("Power")+labs(col="Method")+
  scale_color_lancet()+
  facet_wrap(~factor(ps.method), ncol=2, labeller = as_labeller(labels.ps.method))+
  scale_x_continuous()+scale_y_continuous(labels=scales::percent)+
  geom_hline(yintercept = 0.8, lty=2, alpha=.6)+theme(legend.position = c(.8,.2))
plot5.3

fig5 <- plot_grid(plot5.1, plot5.2, plot5.3, ncol=1, labels=c("A","B","C"))
fig5

# Saving figures for the publication

ggsave(plot=fig1, filename = "figure1.pdf", height =8, width=9 , units = "in")
ggsave(plot=fig2, filename = "figure2.pdf", height =14, width=5 , units = "in")
ggsave(plot=fig3, filename = "figure3.pdf", height =6, width=8 , units = "in")
ggsave(plot=fig4, filename = "figure4.pdf", height =16, width=6 , units = "in")
ggsave(plot=fig5, filename = "figure5.pdf", height =12, width=5 , units = "in")


###########################################################################
#########################################
####                                           Additional figures                                               ####
###########################################################################
#########################################

#Supp Fig3

fig3S <- simulation1 %>%  
  ggplot()+geom_point(aes(x=factor(ps.model2), y=width, 
col=factor(method)))+theme_bw()+
  geom_line(aes(x=factor(ps.model2), y=width, col=factor(method), group=factor(method)))+
  xlab("PS model")+ylab("Width of confidence interval")+labs(col="Strategy")+
  scale_color_lancet(  labels=c("Across subsets: S1","Across subsets: S2",  
                                "Within subsets: S1","Within subsets: S2"))+
  facet_wrap(~ps.method, ncol=2, labeller = 
as_labeller(labels.ps.method))+scale_x_discrete(guide=guide_axis(angle = 60))
fig3S

# supp Fig4

plot4S.1 <-  simulation2 %>%  filter(ps.method!="ATTmatch") %>%
  ggplot()+geom_pointrange(aes(x=prop.t, y=biais, 
ymin=biais+qnorm(0.025)*monte.carlo.biais, ymax=biais+qnorm(0.975)*monte.carlo.biais,
                               col=factor(method)), alpha=0.7, position=position_dodge(width = 0),fatten 
= .7)+theme_bw()+
  geom_line(aes(x=prop.t, y=biais, col=factor(method)))+
  xlab("Mean proportion of patients treated")+ylab("Bias")+labs(col="Strategy")+
  geom_hline(yintercept = 0, lty=2, alpha=.6)+
  scale_color_lancet( labels=c("Across subsets: S1","Across subsets: S2",  
                               "Within subsets: S1","Within subsets: S2"))+
  facet_wrap(~ps.method, ncol=2, labeller = as_labeller(labels.ps.method))+
  scale_x_continuous(labels = scales::percent)+theme(legend.position = c(.8,.2))
plot4S.1

plot4S.2 <- simulation4 %>% filter(ps.method!="ATTmatch") %>%
  ggplot()+geom_pointrange(aes(x=rr.sg, y=biais,  
ymin=biais+qnorm(0.025)*monte.carlo.biais, ymax=biais+qnorm(0.975)*monte.carlo.biais,
                          col=factor(method)), alpha=0.7, position=position_dodge(width = 0),fatten = 
.7)+theme_bw()+
  geom_line(aes(x=rr.sg, y=biais, col=factor(method)))+
  xlab("Relative risk to be treated in the subset 1 vs. subset 
2")+ylab("Bias")+labs(col="Strategy")+
  geom_hline(yintercept = 0, lty=2, alpha=.6)+
  scale_color_lancet( labels=c("Across subsets: S1","Across subsets: S2",  
                               "Within subsets: S1","Within subsets: S2"))+
 facet_wrap(~ps.method, ncol=2, labeller = as_labeller(labels.ps.method))+
  scale_x_continuous()+theme(legend.position = c(.8,.2))
plot4S.2
  
fig4S <- plot_grid(plot4S.1, plot4S.2, ncol=1, labels=c("A","B"))
fig4S

# Supp Figure 5

plot5S.1 <- simulation5bis %>%  filter(ps.method=="ATTmatch") %>% ggplot() +
  geom_point(aes(x=effect, y=as.numeric(puissance.quanti), 
col=factor(method)))+theme_bw()+
  geom_line(aes(x=effect, y=as.numeric(puissance.quanti), col=factor(method), 
group=factor(method)))+
  xlab("Number of patients")+ylab("Power")+labs(col="Strategy")+
  scale_color_lancet(  labels=c("Across", "Within"))+
  scale_x_continuous()+scale_y_continuous(labels=scales::percent)+
  geom_hline(yintercept = 0.8, lty=2, alpha=0.6)+theme(legend.position = "none")
plot5S.1 

plot5S.2 <- simulation3bis.pow %>% filter(ps.method=="ATTmatch") %>% 
  ggplot() + geom_point(aes(x=effect, y=as.numeric(puissance.quanti), 
col=factor(method)))+theme_bw()+
  geom_line(aes(x=effect, y=as.numeric(puissance.quanti), col=factor(method), 
group=factor(method)))+
  xlab("Treatment effect in the subset 1 (log HR)")+ylab("Power")+labs(col="Method")+
  scale_color_lancet()+
  scale_x_continuous()+scale_y_continuous(labels=scales::percent)+
  geom_hline(yintercept = 0.8, lty=2, alpha=.6)+theme(legend.position = "none")
plot5S.2

plot5S.3 <-  simulation5ter  %>%  filter(ps.method=="ATTmatch") %>% ggplot ()+
  geom_point(aes(x=effect, y=as.numeric(puissance.quanti), 
col=factor(method)))+theme_bw()+
  geom_line(aes(x=effect, y=as.numeric(puissance.quanti), col=factor(method), 
group=factor(method)))+
  xlab("Number of patients")+ylab("Alpha risk")+labs(col="Strategy")+
  scale_color_lancet(  labels=c("Across", "Within"))+
  facet_wrap(~factor(ps.method), 
ncol=2)+scale_x_continuous()+scale_y_continuous(labels=scales::percent, limits=c(0,0.2))+
  geom_hline(yintercept = 0.05, lty=2, alpha=0.6)+theme(legend.position = "none")
plot5S.3 

fig5S <- plot_grid(plot5S.1, plot5S.2, plot5S.3, legends2, ncol=2, labels=c("A", "B", "C"))
fig5S 

## Supp figure 6
simulation4bis <- do.call(rbind, simulation4bis)

plot6S.1  <- simulation4bis %>%   filter(ps.method!="ATTmatch") %>%
  ggplot()+geom_pointrange(aes(x=effect, y=biais, 
ymin=biais+qnorm(0.025)*monte.carlo.biais, 
                          ymax=biais+qnorm(0.975)*monte.carlo.biais,col=factor(method)), 
                      alpha=0.7, position=position_dodge(width = 0),fatten = .7)+theme_bw()+
  geom_line(aes(x=effect, y=biais, col=factor(method)))+
  xlab("Proportion of patients in the subset 1")+ylab("Bias")+labs(col="Strategy")+
  geom_hline(yintercept = 0, lty=2, alpha=.6)+
  scale_color_lancet( labels=c("Across subsets: S1","Across subsets: S2",  
                               "Within subsets: S1","Within subsets: S2"))+
  facet_wrap(~ps.method, ncol=2, labeller = as_labeller(labels.ps.method))+
  scale_x_continuous(labels = scales::percent)+theme(legend.position = c(.8,.2))
plot6S.1
plot6S.2  <- simulation4bis %>%   filter(ps.method!="ATTmatch") %>%
  ggplot()+geom_point(aes(x=effect, y=var, col=factor(method)))+theme_bw()+
  geom_line(aes(x=effect, y=var, col=factor(method)))+
  xlab("Proportion of patients in the subset 1")+ylab("Variance")+labs(col="Strategy")+
  geom_hline(yintercept = 0, lty=2, alpha=.6)+
  scale_color_lancet( labels=c("Across subsets: S1","Across subsets: S2",  
                               "Within subsets: S1","Within subsets: S2"))+
  facet_wrap(~ps.method, ncol=2, labeller = as_labeller(labels.ps.method))+
  scale_x_continuous(labels = scales::percent)+theme(legend.position = c(.8,.2))
plot6S.2
plot6S.3  <- simulation4bis %>%   filter(ps.method!="ATTmatch") %>%
  ggplot()+geom_point(aes(x=effect, y=couv, col=factor(method)))+theme_bw()+
  geom_line(aes(x=effect, y=couv, col=factor(method)))+
  xlab("Proportion of patients in the subset 1")+ylab("Confidence interval 
cover")+labs(col="Strategy")+
  geom_hline(yintercept = 0.95, lty=2, alpha=.6)+
  scale_color_lancet( labels=c("Across subsets: S1","Across subsets: S2",  
                               "Within subsets: S1","Within subsets: S2"))+
  facet_wrap(~ps.method, ncol=2, labeller = as_labeller(labels.ps.method))+
  scale_x_continuous(labels = scales::percent)+scale_y_continuous(labels = scales::percent)+
  theme(legend.position = c(.8,.2))
plot6S.3
fig6S <- plot_grid(plot6S.1, plot6S.2, plot6S.3, ncol=1, labels = c("A","B","C"))
fig6S

# supp figure 7

plot7S.1 <- simulation8 %>%   filter(ps.method!="ATTmatch") %>%
  ggplot()+geom_pointrange(aes(x=exp(-effect), y=biais,  
ymin=biais+qnorm(0.025)*monte.carlo.biais, 
                          ymax=biais+qnorm(0.975)*monte.carlo.biais,col=factor(method)), 
                      alpha=0.7, position=position_dodge(width = 0),fatten = .7)+theme_bw()+
  geom_line(aes(x=exp(-effect), y=biais, col=factor(method)))+
  xlab("HR of the subset 1")+ylab("Bias")+labs(col="Strategy")+
  geom_hline(yintercept = 0, lty=2, alpha=.6)+
  scale_color_lancet( labels=c("Across subsets: S1","Across subsets: S2",  
                               "Within subsets: S1","Within subsets: S2"))+
  facet_wrap(~ps.method, ncol=2, labeller = 
as_labeller(labels.ps.method))+theme(legend.position = c(.8,.2))
plot7S.1

plot7S.2 <- simulation8 %>%   filter(ps.method!="ATTmatch") %>%
  ggplot()+geom_point(aes(x=exp(-effect), y=var, col=factor(method)))+theme_bw()+
  geom_line(aes(x=exp(-effect), y=var, col=factor(method)))+
  xlab("HR of the subset 1")+ylab("Variance")+labs(col="Strategy")+
  geom_hline(yintercept = 0, lty=2, alpha=.6)+
  scale_color_lancet( labels=c("Across subsets: S1","Across subsets: S2",  
                               "Within subsets: S1","Within subsets: S2"))+
  facet_wrap(~ps.method, ncol=2, labeller = 
as_labeller(labels.ps.method))+theme(legend.position = c(.8,.2))
plot7S.2

plot7S.3 <- simulation8 %>%   filter(ps.method!="ATTmatch") %>%
  ggplot()+geom_point(aes(x=exp(-effect), y=couv, col=factor(method)))+theme_bw()+
  geom_line(aes(x=exp(-effect), y=couv, col=factor(method)))+
  xlab("HR of the subset 1")+ylab("Confidence interval cover")+labs(col="Strategy")+
  geom_hline(yintercept = 0.95, lty=2, alpha=.6)+
  scale_color_lancet( labels=c("Across subsets: S1","Across subsets: S2",  
                               "Within subsets: S1","Within subsets: S2"))+
  facet_wrap(~ps.method, ncol=2, labeller = 
as_labeller(labels.ps.method))+scale_y_continuous(labels=scales::percent)+theme(legend.po
sition = c(.8,.2))
plot7S.3

fig7S <- plot_grid(plot7S.1, plot7S.2, plot7S.3, ncol=1, labels = c("A","B","C"))
fig7S

# Supp figure 8

plot8S.1 <- simulation5 %>%   
  ggplot()+geom_pointrange(aes(x=(effect), 
y=biais,ymin=biais+qnorm(0.025)*monte.carlo.biais, 
                               ymax=biais+qnorm(0.975)*monte.carlo.biais,col=factor(method)), 
                           alpha=0.7, position=position_dodge(width = 0),fatten = .7)+
  theme_bw()+
  geom_line(aes(x=(effect), y=biais, col=factor(method)))+
  xlab("Sample size")+ylab("Bias")+labs(col="Strategy")+
  geom_hline(yintercept = 0, lty=2, alpha=.6)+
  scale_color_lancet( labels=c("Across subsets: S1","Across subsets: S2",  
                               "Within subsets: S1","Within subsets: S2"))+
  facet_wrap(~ps.method, ncol=2, labeller = as_labeller(labels.ps.method))+
  geom_bar(aes(x=(effect), y=as.numeric(error)/0.5), 
stat="identity",position=position_dodge(), alpha=.1)+
  scale_y_continuous(sec.axis=sec_axis(~.*0.5, name="Convergence issues (%)", labels = 
scales::percent))+guides(fill="none")+
  theme(legend.position = "none")
plot8S.1

plot8S.2 <- simulation5 %>%  
  ggplot()+geom_point(aes(x=(effect), y=var, col=factor(method)))+theme_bw()+
  geom_line(aes(x=(effect), y=var, col=factor(method)))+
  xlab("Sample size")+ylab("Variance (log10 scale)")+labs(col="Strategy")+
  geom_hline(yintercept = 0, lty=2, alpha=.6)+
  scale_color_lancet( labels=c("Across subsets: S1","Across subsets: S2",  
                               "Within subsets: S1","Within subsets: S2"))+
  facet_wrap(~ps.method, ncol=2, labeller = as_labeller(labels.ps.method))+
  theme(legend.position = "none")+scale_y_log10(breaks=c(0.003,0.01,0.03,0.1, 0.3,1, 5))
plot8S.2

plot8S.3 <- simulation5 %>%   
  ggplot()+geom_point(aes(x=(effect), y=couv, col=factor(method)))+theme_bw()+
  geom_line(aes(x=(effect), y=couv, col=factor(method)))+
  xlab("Sample size")+ylab("Confidence interval cover")+labs(col="Strategy")+
  geom_hline(yintercept = 0.95, lty=2, alpha=.6)+
  scale_color_lancet( labels=c("Across subsets: S1","Across subsets: S2",  
                               "Within subsets: S1","Within subsets: S2"))+
  facet_wrap(~ps.method, ncol=2, labeller = as_labeller(labels.ps.method))+
  scale_y_continuous(labels=scales::percent)+
  theme(legend.position = "none")
  
plot8S.3

plot8S.4 <- simulation5 %>% filter(ps.method!="ATTmatch") %>%filter(method==1)%>%
  ggplot()+geom_bar(aes(x=(effect), y=as.numeric(error)),stat='identity')+theme_bw()+
  xlab("Sample size")+ylab("Convergence problems")+labs(col="Strategy")+
  geom_hline(yintercept = 0, lty=2, alpha=.6)+
  scale_color_lancet( labels=c("Across subsets: S1","Across subsets: S2",  
                               "Within subsets: S1","Within subsets: S2"))+
  facet_wrap(~ps.method, ncol=2, labeller = as_labeller(labels.ps.method))+
  scale_y_continuous(labels=scales::percent)+theme(legend.position = c(.8,.2))
plot8S.4

fig8S <- plot_grid(plot8S.1, plot8S.2, plot8S.3, legends, ncol=2, labels = c("A","B","C",""))
fig8S

## Supp figure 9

plot9S.1 <- simulation5ter %>% filter(ps.method!="ATTmatch")  %>% ggplot +
  geom_point(aes(x=effect, y=as.numeric(puissance.quanti), 
col=factor(method)))+theme_bw()+
  geom_line(aes(x=effect, y=as.numeric(puissance.quanti), col=factor(method), 
group=factor(method)))+
  xlab("Number of patients")+ylab("Alpha risk")+labs(col="Strategy")+
  scale_color_lancet(  labels=c("Across", "Within"))+
  facet_wrap(~factor(ps.method), ncol=2, labeller = 
as_labeller(labels.ps.method))+scale_x_continuous()+
  scale_y_continuous(labels=scales::percent, limits = c(0,0.2))+theme(legend.position = 
c(.8,.2))+
  geom_hline(yintercept = 0.05, lty=2, alpha=0.6)
plot9S.1

plot9S.2 <- simulation15.pow%>% filter(ps.method!="ATTmatch") 
%>%filter(ps.method!="ATTmatch.caliper0.1") %>%  
filter(ps.method!="ATTmatch.w.rep.caliper0.1") %>% 
  ggplot(alpha=.9) + geom_point(aes(x=effect, y=as.numeric(puissance.quanti), 
col=factor(method)))+theme_bw()+
  geom_line(aes(x=effect, y=as.numeric(puissance.quanti), 
col=factor(method),group=factor(method)))+
  xlab("Treatment effect in both subsets (log HR)")+ylab("Alpha risk")+labs(col="Method")+
  scale_color_lancet()+
  facet_wrap(~factor(ps.method), ncol=2, labeller = as_labeller(labels.ps.method))+
  scale_x_continuous()+scale_y_continuous(labels=scales::percent, limits = c(0,0.2))+
  geom_hline(yintercept = 0.05, lty=2, alpha=.6)+theme(legend.position = c(.8,.2))
plot9S.2

fig9S <- plot_grid(plot9S.1, plot9S.2,ncol=1, labels = c("A","B"))


## SUpp fig10
plot1OS.1 <- simulation12  %>%  filter(ps.method!="ATTmatch") %>%
  ggplot()+geom_pointrange(aes(x=factor(ps.model2), y=biais, 
ymin=biais+qnorm(0.025)*monte.carlo.biais, ymax=biais+qnorm(0.975)*monte.carlo.biais,
                               col=factor(method)), alpha=0.7, position=position_dodge(width = 
0.1),fatten = .7)+theme_bw()+
  geom_line(aes(x=factor(ps.model2), y=biais, col=factor(method), 
group=factor(method)),alpha=.7)+
  xlab("PS model")+ylab("Bias")+labs(col="Strategy")+
  geom_hline(yintercept = 0, lty=2, alpha=.6)+
  scale_color_lancet(labels=c("Across subsets: S1","Across subsets: S2",  
                              "Within subsets: S1","Within subsets: S2"))+
  facet_wrap(~ps.method, ncol=2, labeller = 
as_labeller(labels.ps.method))+scale_x_discrete(guide=guide_axis(angle = 60))+
  geom_bar(aes(x=factor(ps.model2), y=as.numeric(error)/1.5), 
stat="identity",position=position_dodge(), alpha=.1)+
  scale_y_continuous(sec.axis=sec_axis(~.*1.5, name="Convergence problems (%)", labels = 
scales::percent, breaks = c(0,0.4,0.8,1)))+guides(fill="none")+
  theme(legend.position = c(0.9,0))

plot1OS.1

plot1OS.2<- simulation12 %>%   filter(ps.method!="ATTmatch") %>%
  ggplot()+geom_point(aes(x=factor(ps.model2), y=var, col=factor(method)))+theme_bw()+
  geom_line(aes(x=factor(ps.model2), y=var, col=factor(method), group=factor(method)))+
  xlab("PS model")+ylab("Variance")+labs(col="Strategy")+
  geom_hline(yintercept = 0, lty=2, alpha=.6)+
  scale_color_lancet( labels=c("Across subsets: S1","Across subsets: S2",  
                               "Within subsets: S1","Within subsets: S2"))+
  facet_wrap(~ps.method, ncol=2, labeller = 
as_labeller(labels.ps.method))+scale_x_discrete(guide=guide_axis(angle = 60))+
  theme(legend.position = c(0.8,0))
plot1OS.2
plot1OS.3 <- simulation12 %>%   filter(ps.method!="ATTmatch") %>%
  ggplot()+geom_point(aes(x=factor(ps.model2), y=couv, col=factor(method)))+theme_bw()+
  geom_line(aes(x=factor(ps.model2), y=couv, col=factor(method), group=factor(method)))+
  xlab("PS model")+ylab("Confidence interval cover")+labs(col="Strategy")+
  geom_hline(yintercept = 0.95, lty=2, alpha=.6)+
  scale_color_lancet( labels=c("Across subsets: S1","Across subsets: S2",  
                               "Within subsets: S1","Within subsets: S2"))+
  facet_wrap(~ps.method, ncol=2, labeller = 
as_labeller(labels.ps.method))+scale_x_discrete(guide=guide_axis(angle = 
60))+scale_y_continuous(labels=scales::percent)+
  theme(legend.position = c(0.8,0))
plot1OS.3

plot1OS.4 <- simulation12 %>% 
  ggplot()+geom_bar(aes(x=(factor(ps.model2)), 
y=as.numeric(error)),stat='identity')+theme_bw()+
  xlab("Sample size")+ylab("Convergence problems")+labs(col="Strategy")+
  geom_hline(yintercept = 0, lty=2, alpha=.6)+
  scale_color_lancet( labels=c("Across subsets: S1","Across subsets: S2",  
                               "Within subsets: S1","Within subsets: S2"))+
  facet_wrap(~ps.method, ncol=2, labeller = as_labeller(labels.ps.method))+
  scale_y_continuous(labels=scales::percent)+theme(legend.position = c(.8,.1))
plot1OS.4


fig10S <- cowplot::plot_grid(plot1OS.1, plot1OS.2, plot1OS.3, ncol=1, labels = 
c('A',"B","C",""))
fig10S


# Sup 11 

plot11S.1 <- simulation13  %>%   filter(ps.method!="ATTmatch") %>% 
filter(ps.method!="ATTmatch.caliper0.1") %>%  
filter(ps.method!="ATTmatch.w.rep.caliper0.1") %>% 
  ggplot()+geom_pointrange(aes(x=factor(ps.model2, levels = c("No 
confounder\nforgotten","Highly\ncorrelated -\nLow impact","M-
","Moderate","M+","Poorly\ncorrelated -\nHigh impact"), 
                                        labels = c("No confounder\nforgotten","Highly\ncorrelated -\nLow 
impact","","Moderate"," ","Poorly\ncorrelated -\nHigh impact")), 
                               y=biais, ymin=biais+qnorm(0.025)*monte.carlo.biais, 
ymax=biais+qnorm(0.975)*monte.carlo.biais,col=factor(method)), alpha=0.7, 
position=position_dodge(width = 0),fatten = .7)+
  theme_bw()+
  geom_line(aes(x=factor(ps.model2, levels = c("No 
confounder\nforgotten","Highly\ncorrelated -\nLow impact","M-
","Moderate","M+","Poorly\ncorrelated -\nHigh impact"), 
                         labels = c("No confounder\nforgotten","Highly\ncorrelated -\nLow 
impact","","Moderate"," ","Poorly\ncorrelated -\nHigh impact")), y=biais, 
col=factor(method), group=factor(method)), alpha=1)+
  xlab("PS model")+ylab("Bias")+labs(col="Strategy")+
  geom_hline(yintercept = 0, lty=2, alpha=.6)+
  scale_color_lancet(  labels=c("Across subsets: S1","Across subsets: S2",  
                                "Within subsets: S1","Within subsets: S2"))+
  facet_wrap(~ps.method, ncol=2, labeller = as_labeller(labels.ps.method))+
  scale_x_discrete(guide=guide_axis(angle = 60))+  
  geom_bar(aes(x=factor(ps.model2,levels = c("No 
confounder\nforgotten","Highly\ncorrelated -\nLow impact","M-
","Moderate","M+","Poorly\ncorrelated -\nHigh impact"), 
                        labels = c("No confounder\nforgotten","Highly\ncorrelated -\nLow 
impact","","Moderate"," ","Poorly\ncorrelated -\nHigh impact")), y=as.numeric(error)/1,), 
stat="identity",position=position_dodge(), alpha=.1)+
  scale_y_continuous(sec.axis=sec_axis(~.*1, name="Convergence problems (%)", labels = 
scales::percent, breaks = c(0,0.25,0.5,0.75,1)))+guides(fill="none")+
  theme(legend.position = c(.8,.1))

plot11S.1

plot11S.2<- simulation13 %>%  filter(ps.method!="ATTmatch") %>% 
filter(ps.method!="ATTmatch.caliper0.1") %>%  
filter(ps.method!="ATTmatch.w.rep.caliper0.1") %>% 
  ggplot()+geom_point(aes(x=factor(ps.model2, levels = c("No 
confounder\nforgotten","Highly\ncorrelated -\nLow impact","M-
","Moderate","M+","Poorly\ncorrelated -\nHigh impact"), 
                                   labels = c("No confounder\nforgotten","Highly\ncorrelated -\nLow 
impact","","Moderate"," ","Poorly\ncorrelated -\nHigh impact")), y=var, 
col=factor(method)))+theme_bw()+
  geom_line(aes(x=factor(ps.model2, levels = c("No 
confounder\nforgotten","Highly\ncorrelated -\nLow impact","M-
","Moderate","M+","Poorly\ncorrelated -\nHigh impact"), 
                         labels = c("No confounder\nforgotten","Highly\ncorrelated -\nLow 
impact","","Moderate"," ","Poorly\ncorrelated -\nHigh impact")), y=var, col=factor(method), 
group=factor(method)), alpha=1)+
  xlab("PS model")+ylab("Variance")+labs(col="Strategy")+
  geom_hline(yintercept = 0, lty=2, alpha=.6)+
  scale_color_lancet(  labels=c("Across subsets: S1","Across subsets: S2",  
                                "Within subsets: S1","Within subsets: S2"))+
  facet_wrap(~ps.method, ncol=2, labeller = 
as_labeller(labels.ps.method))+scale_x_discrete(guide=guide_axis(angle = 60))+
  theme(legend.position = c(.8,.1))
plot11S.2

plot11S.3 <- simulation13 %>%  filter(ps.method!="ATTmatch") %>% 
filter(ps.method!="ATTmatch.caliper0.1") %>%  
filter(ps.method!="ATTmatch.w.rep.caliper0.1") %>% 
  ggplot()+geom_point(aes(x=factor(ps.model2, levels = c("No 
confounder\nforgotten","Highly\ncorrelated -\nLow impact","M-
","Moderate","M+","Poorly\ncorrelated -\nHigh impact"), 
                                   labels = c("No confounder\nforgotten","Highly\ncorrelated -\nLow 
impact","","Moderate"," ","Poorly\ncorrelated -\nHigh impact")), y=couv, 
col=factor(method)))+theme_bw()+
  geom_line(aes(x=factor(ps.model2, levels = c("No 
confounder\nforgotten","Highly\ncorrelated -\nLow impact","M-
","Moderate","M+","Poorly\ncorrelated -\nHigh impact"), 
                         labels = c("No confounder\nforgotten","Highly\ncorrelated -\nLow 
impact","","Moderate"," ","Poorly\ncorrelated -\nHigh impact")), y=couv, 
col=factor(method), group=factor(method)), alpha=1)+
  xlab("PS model")+ylab("Confidence interval cover")+labs(col="Strategy")+
  geom_hline(yintercept = 0.95, lty=2, alpha=.6)+
  scale_color_lancet(  labels=c("Across subsets: S1","Across subsets: S2",  
                                "Within subsets: S1","Within subsets: S2"))+
  facet_wrap(~ps.method, ncol=2, labeller = 
as_labeller(labels.ps.method))+scale_x_discrete(guide=guide_axis(angle = 60))+
  theme(legend.position = c(.8,.1))+scale_y_continuous(labels=scales::percent)
plot11S.3


fig11S <- cowplot::plot_grid(plot11S.1, plot11S.2, plot11S.3, ncol=1, labels = c('A',"B","C"))
fig11S


# sup 12

plot12S.1 <- simulation14  %>%  filter(ps.method!="ATTmatch") %>% 
filter(ps.method!="ATTmatch.caliper0.1") %>%  
filter(ps.method!="ATTmatch.w.rep.caliper0.1") %>% 
  ggplot()+geom_pointrange(aes(x=(effect), y=biais, 
ymin=biais+qnorm(0.025)*monte.carlo.biais, ymax=biais+qnorm(0.975)*monte.carlo.biais,
                               col=factor(method)), alpha=0.7, position=position_dodge(width = 0),fatten 
= .7)+theme_bw()+
  geom_line(aes(x=effect, y=biais, col=factor(method)))+
  xlab("Treatment effect in the subset (log HR)")+ylab("Bias")+labs(col="Strategy")+
  geom_hline(yintercept = 0, lty=2, alpha=.6)+
  scale_color_lancet( labels=c("Across subsets: S1","Across subsets: S2",  
                               "Within subsets: S1","Within subsets: S2"))+
  facet_wrap(~ps.method, ncol=2, labeller = 
as_labeller(labels.ps.method))+scale_x_continuous()+
  theme(legend.position = c(.8,.2))+  
  geom_bar(aes(x=effect, y=as.numeric(error)/0.5,), 
stat="identity",position=position_dodge(), alpha=.1)+
  scale_y_continuous(sec.axis=sec_axis(~.*0.5, name="Convergence problems (%)", labels = 
scales::percent, breaks = c(0,0.25,0.5,0.75,1)))+guides(fill="none")


plot12S.1

plot12S.2<- simulation14 %>%   filter(ps.method!="ATTmatch") %>% 
filter(ps.method!="ATTmatch.caliper0.1") %>%  
filter(ps.method!="ATTmatch.w.rep.caliper0.1") %>% 
  ggplot()+geom_point(aes(x=effect, y=(var), col=factor(method)))+theme_bw()+  
  geom_line(aes(x=effect, y=(var), col=factor(method)))+
  xlab("Treatment effect in the subset (log HR)")+ylab("Variance")+labs(col="Strategy")+
  geom_hline(yintercept = 0, lty=2, alpha=.6)+
  scale_color_lancet( labels=c("Across subsets: S1","Across subsets: S2",  
                               "Within subsets: S1","Within subsets: S2"))+
  facet_wrap(~ps.method, ncol=2, labeller = 
as_labeller(labels.ps.method))+scale_x_continuous()+
  theme(legend.position = c(.8,.2))+ylim(c(0,50))
plot12S.2

plot12S.3 <- simulation14 %>%   filter(ps.method!="ATTmatch") %>% 
filter(ps.method!="ATTmatch.caliper0.1") %>%  
filter(ps.method!="ATTmatch.w.rep.caliper0.1") %>% 
  ggplot()+geom_point(aes(x=effect, y=couv, col=factor(method)))+theme_bw()+
  geom_line(aes(x=effect, y=couv, col=factor(method)))+
  xlab("Treatment effect in the subset (log HR)")+ylab("Confidence interval 
cover")+labs(col="Strategy")+
  geom_hline(yintercept = 0.95, lty=2, alpha=.6)+
  scale_color_lancet( labels=c("Across subsets: S1","Across subsets: S2",  
                               "Within subsets: S1","Within subsets: S2"))+
  facet_wrap(~ps.method, ncol=2, labeller = 
as_labeller(labels.ps.method))+scale_x_continuous()+
  scale_y_continuous(labels=scales::percent)+ theme(legend.position = c(.8,.2))
plot12S.3

plot12S.4 <- simulation14 %>% 
  ggplot()+geom_bar(aes(x=(effect), y=as.numeric(error)),stat='identity')+theme_bw()+
  xlab("Sample size")+ylab("Convergence problems")+labs(col="Strategy")+
  geom_hline(yintercept = 0, lty=2, alpha=.6)+
  scale_color_lancet( labels=c("Across subsets: S1","Across subsets: S2",  
                               "Within subsets: S1","Within subsets: S2"))+
  facet_wrap(~ps.method, ncol=2, labeller = as_labeller(labels.ps.method))+
  scale_y_continuous(labels=scales::percent)+theme(legend.position = c(.8,.2))
plot12S.4


fig12S <- cowplot::plot_grid(plot12S.1, plot12S.2, plot12S.3, ncol=1, labels = c('A',"B","C"))
fig12S


# Saving supp figures

ggsave(plot=fig3S, filename = "Figure-C3.pdf", height =6, width=9 , units = "in")
ggsave(plot=fig4S, filename = "Figure-C4.pdf", height =9, width=5 , units = "in")
ggsave(plot=fig5S, filename = "Figure-C5.pdf", height =6, width=8 , units = "in")
ggsave(plot=fig6S, filename = "Figure-C6.pdf", height =16, width=6 , units = "in")
ggsave(plot=fig7S, filename = "Figure-C7.pdf", height =10, width=6 , units = "in")
ggsave(plot=fig8S, filename = "Figure-C8.pdf", height =8, width=10 , units = "in")
ggsave(plot=fig9S, filename = "Figure-C9.pdf", height =9, width=5 , units = "in")
ggsave(plot=fig10S, filename = "Figure-C10.pdf",height =19, width=9  , units = "in")
ggsave(plot=fig11S, filename = "Figure-C11.pdf",height =16, width=7 , units = "in")
ggsave(plot=fig12S, filename = "Figure-C12.pdf",height =16, width=7  , units = "in")
